# Supplementary material for: Human-derived air–liquid interface cultures decipher Alzheimer’s disease–SARS-CoV-2 crosstalk in the olfactory mucosa
Source: J Neuroinflammation. 2023 Dec 14;20:299. doi: 10.1186/s12974-023-02979-4 (PMC10722731; doi:10.1186/s12974-023-02979-4)
Supplement: Supplementary file 5 — Additional file 5: Table S1. Significant differentially expressed genes between control mock and AD mock OM-ALI cells. Table S2. Significant differentially expressed genes between control mock and control-infected OM-ALI cells. Table S3. Significant differentially expressed genes between AD mock and AD-infected OM-ALI cells. Table S4. Significant differentially expressed genes between control-infected and AD-infected OM-ALI cells. Table S5. Significant ingenuity canonical pathways that are found from analysis of significant differentially expressed genes between control mock and AD mock. Table S6. Top 20 upstream regulators among significant differentially expressed genes between control mock and AD mock OM-ALI cells. Table S7. Significant ingenuity canonical pathways that are found from analysis of significant differentially expressed genes between control mock and control. Table S8. Significant ingenuity canonical pathways that are found from analysis of significant differentially expressed genes between AD mock and AD infected. Table S9. Top 20 upstream regulators among significant differentially expressed genes between control mock and control-infected OM-ALI cells. Table S10 Top 20 upstream regulators among significant differentially expressed genes between AD mock and AD-infected OM-ALI cells. Table S11: Significant ingenuity canonical pathways that are found from analysis of significant differentially expressed genes between control infected and AD. Table S12. Top 20 upstream regulators among significant differentially expressed genes between control-infected and AD-infected OM-ALI cells. [file 12974_2023_2979_MOESM5_ESM.xlsx]

## Sheet: Table S1
Tab S1: Significant differentially expressed genes between Control Mock and AD Mock OM-ALI cells
Serial no	Gene	baseMean	log2FoldChange	lfcSE	stat	pvalue	padj			Column title	Description
1	LOC105379155	339.655	4.40011	0.536634	8.19947	2.41457e-16	4.56812e-12			Gene	the gene symbol or identifier for the gene being analyzed.
2	GALM	869.614	1.93415	0.276625	6.99195	2.71094e-12	2.56442e-08			baseMean	the average number of reads mapped to each gene across all samples in an RNA sequencing experiment.
3	LOC101929457	128.558	3.67407	0.555641	6.61231	3.78368e-11	1.78958e-07			log2FoldChange	the log2 fold change in expression level of a gene between two conditions or groups being compared.
4	LOC728975	289.381	2.42283	0.365019	6.63754	3.18964e-11	1.78958e-07			lfcSE	the standard error of the log2 fold change estimate.
5	BST1	737.197	2.40282	0.368644	6.518	7.12528e-11	2.69606e-07			stat	the test statistic for the hypothesis test that the log2 fold change is equal to zero.
6	HLF	1266.12	2.55964	0.40393	6.33684	2.34528e-10	7.39506e-07			pvalue	P-value
7	SDK1	4067.46	1.99787	0.317184	6.29876	3.00032e-10	8.109e-07			padj	the adjusted p-value
8	ETV5	428.677	-3.19303	0.529976	-6.02485	1.69271e-09	4.00304e-06
9	KLK7	1374.39	-2.27699	0.379892	-5.9938	2.04995e-09	4.30922e-06
10	SULT1B1	2546.72	-1.35835	0.228156	-5.95362	2.62278e-09	4.51094e-06
11	CNTN3	315.215	-2.04708	0.343023	-5.96776	2.4054e-09	4.51094e-06
12	LOC105374811	1413.7	2.72202	0.459006	5.93025	3.02469e-09	4.76868e-06
13	CHST1	101.635	-3.68329	0.627148	-5.87309	4.27758e-09	6.2252e-06
14	CSMD1	309.994	1.89369	0.327074	5.78979	7.04737e-09	9.52351e-06
15	PLEKHG4B	234.217	-1.73048	0.309041	-5.59952	2.14944e-08	2.71101e-05
16	MFAP5	100.634	-3.93064	0.707641	-5.55457	2.78296e-08	3.28927e-05
17	NTF3	109.89	3.23104	0.583849	5.53403	3.12949e-08	3.28927e-05
18	CYP2W1	493.871	2.29726	0.415018	5.53533	3.10635e-08	3.28927e-05
19	LOC105372641	106.839	2.99624	0.544906	5.49862	3.82766e-08	3.81134e-05
20	IL31RA	553.587	-2.42551	0.441975	-5.4879	4.06739e-08	3.84754e-05
21	FAM171A1	386.162	-2.78339	0.514203	-5.41303	6.19682e-08	5.58275e-05
22	RGS7BP	170.221	2.51358	0.467425	5.3775	7.55276e-08	6.49503e-05
23	UCHL1	169.637	-2.58737	0.486873	-5.31426	1.07091e-07	8.10419e-05
24	GNB4	1488.38	-1.4789	0.277612	-5.32724	9.97176e-08	8.10419e-05
25	LMOD1	103.055	-3.61358	0.679958	-5.31442	1.06999e-07	8.10419e-05
26	NABP1	1534.16	-1.78705	0.337086	-5.30145	1.14888e-07	8.35984e-05
27	GLI2	658.643	1.85786	0.351897	5.27956	1.29498e-07	9.07397e-05
28	RLBP1	86.8038	-2.71404	0.515886	-5.26094	1.43324e-07	9.35016e-05
29	DAB1	218.157	2.7192	0.516472	5.26495	1.40231e-07	9.35016e-05
30	KCNJ1	102.716	3.18963	0.608033	5.24581	1.55594e-07	9.49577e-05
31	MCOLN3	365.873	-2.65397	0.505552	-5.24965	1.52385e-07	9.49577e-05
32	ICAM1	3784.27	-1.89802	0.363683	-5.21888	1.80011e-07	0.000106426
33	KLK6	225.708	-2.39012	0.461409	-5.18005	2.21825e-07	0.000127173
34	KRT79	44.5583	-4.10263	0.795796	-5.15538	2.53118e-07	0.000133021
35	SLC16A12	483.121	-2.52639	0.48983	-5.15769	2.50014e-07	0.000133021
36	PGBD5	405.96	-2.23987	0.433595	-5.16581	2.39401e-07	0.000133021
37	SHISAL1	285.355	-2.92781	0.569148	-5.1442	2.68661e-07	0.000137373
38	ABCC9	345.96	2.01744	0.394242	5.11726	3.10001e-07	0.00015434
39	LOC102723834	338.309	-2.82441	0.555475	-5.08467	3.68263e-07	0.000178645
40	BICC1	421.509	-2.82553	0.557753	-5.06592	4.06432e-07	0.000187543
41	TP53I3	3141.15	-1.06337	0.209718	-5.07049	3.96798e-07	0.000187543
42	CHST2	219.814	-2.24951	0.452042	-4.97633	6.48016e-07	0.0002919
43	GPRC5A	16896.6	-1.42574	0.288633	-4.93962	7.82757e-07	0.000344395
44	SLC6A20	3430.61	1.09047	0.222222	4.90711	9.2427e-07	0.000397415
45	KIF26B	1232.74	-2.18288	0.448001	-4.8725	1.10196e-06	0.000463289
46	RIMS2	321.331	-1.99965	0.412867	-4.84334	1.27675e-06	0.000518312
47	TMEM200A	765.357	-2.25035	0.46479	-4.84165	1.28763e-06	0.000518312
48	LOC101928817	15508.5	0.89313	0.184889	4.83063	1.36103e-06	0.000527443
49	CHI3L1	823.111	-1.92863	0.39931	-4.82989	1.36607e-06	0.000527443
50	INA	161.94	-2.89652	0.600664	-4.82221	1.41979e-06	0.000537222
51	SPHK1	508.997	-2.21851	0.461736	-4.80473	1.54963e-06	0.000574852
52	CCDC81	1950.5	1.45263	0.303356	4.78852	1.68016e-06	0.000605925
53	ALOX5	371.892	-2.74625	0.573752	-4.78646	1.69745e-06	0.000605925
54	HS3ST6	529.128	2.027	0.425569	4.76304	1.90696e-06	0.000668106
55	CALD1	9998.92	-1.98989	0.41914	-4.74754	2.05901e-06	0.000708263
56	ANGPTL4	164.375	-2.92962	0.61838	-4.73758	2.16286e-06	0.000718272
57	PPP1R1B	191.793	2.12874	0.449692	4.73377	2.20386e-06	0.000718272
58	PTN	562.308	2.26423	0.478929	4.72769	2.27091e-06	0.000718272
59	ITPRIPL1	805.613	2.02207	0.427764	4.72706	2.27794e-06	0.000718272
60	CCN1	3672.24	-1.77444	0.374707	-4.73555	2.18462e-06	0.000718272
61	CAV1	14285.1	-1.6807	0.356373	-4.71614	2.40361e-06	0.000745474
62	TRHDE	202.416	-2.70302	0.57506	-4.70041	2.59635e-06	0.000792263
63	VMO1	8598.61	-1.83034	0.392027	-4.6689	3.02811e-06	0.000909347
64	SLC31A2	3378.73	-1.22314	0.263512	-4.6417	3.45556e-06	0.0010215
65	RIMS1	11426.6	1.15162	0.248599	4.63243	3.61391e-06	0.00105187
66	RPL34-DT	58.8312	2.4012	0.520331	4.61475	3.93571e-06	0.00112818
67	ATP7B	3987.56	1.12962	0.245034	4.61004	4.02583e-06	0.00113679
68	TNFAIP2	1310.33	-2.02037	0.439869	-4.59312	4.36662e-06	0.00121488
69	KRTAP2-3	52.0998	-4.59348	1.0029	-4.58019	4.64544e-06	0.00127373
70	STRIP2	314.805	-2.662	0.581606	-4.57699	4.7172e-06	0.00127492
71	GGT1	192.863	-2.6323	0.575633	-4.57287	4.81078e-06	0.00127593
72	DNAH2	4156.32	1.1303	0.247281	4.57092	4.85579e-06	0.00127593
73	NEXMIF	201.255	2.33536	0.511811	4.56294	5.0443e-06	0.00129234
74	PAMR1	2027.91	-5.92047	1.29764	-4.5625	5.05488e-06	0.00129234
75	UGT2A2	48.7858	4.08568	0.89719	4.55386	5.26704e-06	0.00132863
76	GLT8D2	255.921	-2.48085	0.547169	-4.53398	5.78831e-06	0.00143499
77	NBPF3	1685.93	1.23809	0.273184	4.53209	5.8404e-06	0.00143499
78	CPPED1	2124.98	-1.52889	0.337945	-4.52408	6.0658e-06	0.00147127
79	GAS1RR	320.27	2.01964	0.447564	4.51252	6.40616e-06	0.00153415
80	KCNJ11	175.647	1.93966	0.430669	4.50382	6.67416e-06	0.00157836
81	CAVIN1	12790.6	-1.3155	0.292794	-4.4929	7.02593e-06	0.00163355
82	FZD7	390.214	-1.59102	0.354247	-4.49126	7.08022e-06	0.00163355
83	CLDN22	1063.05	1.98073	0.442427	4.47696	7.57119e-06	0.00172577
84	XDH	1252.98	-1.96015	0.440708	-4.44773	8.67807e-06	0.00195453
85	LOC107986178	205.618	-1.64036	0.370216	-4.4308	9.38837e-06	0.00208963
86	LOC105378520	141.618	2.47059	0.558484	4.42375	9.70011e-06	0.00210938
87	APBA1	378.484	-1.34244	0.303354	-4.42532	9.62983e-06	0.00210938
88	GDF15	1491.83	-1.72598	0.390947	-4.41487	1.01072e-05	0.00217294
89	COTL1	1913.14	-2.0015	0.454994	-4.39895	1.08774e-05	0.00231225
90	RASGRF2	182.95	-2.92388	0.666145	-4.38926	1.13738e-05	0.00239089
91	DYSF	579.638	-4.3426	0.990284	-4.3852	1.15877e-05	0.0024091
92	ADH1C	34075.6	1.57586	0.360323	4.37345	1.22296e-05	0.002495
93	IGFBP7	19834.7	-1.12914	0.258218	-4.37283	1.22646e-05	0.002495
94	AOC1	33.8044	-3.24452	0.742759	-4.36821	1.2527e-05	0.00252126
95	FAM111B	875.475	2.12806	0.489173	4.35033	1.35931e-05	0.00267884
96	FLNC	186.698	-2.24942	0.516824	-4.3524	1.34658e-05	0.00267884
97	LRIG1	7082.6	1.10455	0.254949	4.33244	1.47466e-05	0.00287619
98	GPR27	74.6529	-2.92272	0.676007	-4.32351	1.53566e-05	0.00296462
99	FBLIM1	3732.05	-1.54483	0.358116	-4.31378	1.60488e-05	0.00306694
100	HDAC9	1829.48	-1.73793	0.403262	-4.30968	1.6349e-05	0.00309306
101	IL34	699.121	-1.52821	0.355462	-4.29921	1.71406e-05	0.00318017
102	C2CD4A	409.114	-1.40244	0.326212	-4.29915	1.71456e-05	0.00318017
103	TUBBP5	150.913	7.00398	1.63163	4.29264	1.76563e-05	0.00322503
104	MSC-AS1	71.7688	-2.96863	0.691708	-4.29173	1.77284e-05	0.00322503
105	CTHRC1	136.356	-2.55397	0.599058	-4.2633	2.01428e-05	0.00362934
106	TGFB1I1	663.908	-2.11206	0.496032	-4.2579	2.06353e-05	0.003683
107	APOD	4046.74	-1.88566	0.443845	-4.24845	2.1525e-05	0.00380591
108	PALM2AKAP2	2363.46	-1.8958	0.44715	-4.23975	2.23766e-05	0.00388388
109	LTBP1	4036.31	-1.82463	0.430284	-4.24052	2.23006e-05	0.00388388
110	LINC01767	23.9318	4.26489	1.00699	4.23529	2.28262e-05	0.00392589
111	NNMT	951.675	-6.24114	1.47708	-4.22532	2.38605e-05	0.0040668
112	LHX6	71.1072	-2.32877	0.551605	-4.22181	2.42348e-05	0.0040668
113	APELA	716.531	1.75115	0.414838	4.22129	2.42903e-05	0.0040668
114	DKK1	736.427	-1.89728	0.450546	-4.21106	2.54171e-05	0.00421812
115	COLEC10	236.7	2.04089	0.484897	4.20891	2.56603e-05	0.00422146
116	EMILIN2	215.615	-2.26395	0.538539	-4.20387	2.62388e-05	0.00427941
117	FHL1	415.701	-1.38966	0.330812	-4.20075	2.66032e-05	0.00430177
118	DNAH5	24142.4	1.06963	0.254995	4.1947	2.73233e-05	0.00438076
119	DMRT2	653.815	1.48654	0.355002	4.18743	2.82132e-05	0.00448543
120	RNA5-8SP10	30.4942	-3.95034	0.94628	-4.1746	2.98509e-05	0.00455442
121	POSTN	6486.3	-7.60718	1.82224	-4.17464	2.98459e-05	0.00455442
122	TGFBI	10398.7	-1.39939	0.335105	-4.17596	2.96728e-05	0.00455442
123	MYO3B	224.326	-1.4427	0.345565	-4.17489	2.98125e-05	0.00455442
124	AJAP1	868.887	1.17735	0.281658	4.18005	2.91451e-05	0.00455442
125	DCHS2	141.2	-2.87156	0.690072	-4.16124	3.16526e-05	0.00479068
126	ZEB1	143.786	-2.54907	0.613781	-4.15307	3.2805e-05	0.00490858
127	MRAS	609.353	-1.89226	0.455741	-4.15205	3.29505e-05	0.00490858
128	COLCA2	731.439	1.45286	0.350622	4.14365	3.41815e-05	0.00505218
129	LOC105370139	130.313	-2.93845	0.715072	-4.1093	3.96853e-05	0.0058202
130	ATP10A	161.075	-2.57179	0.626427	-4.10549	4.03462e-05	0.00582679
131	ACTG2	438.27	-5.27345	1.28431	-4.10607	4.02445e-05	0.00582679
132	NDN	353.748	-1.38398	0.337376	-4.10217	4.09294e-05	0.00586624
133	TMCC3	1741.41	-1.35655	0.330841	-4.10029	4.12624e-05	0.0058695
134	CCNJL	360.198	-1.83835	0.448687	-4.09719	4.18202e-05	0.00590445
135	SPARC	6742.81	-5.38516	1.31815	-4.0854	4.40013e-05	0.00616637
136	NPW	138.492	2.19814	0.538692	4.08051	4.49365e-05	0.00625112
137	BCL2L15	674.94	-1.18643	0.290885	-4.07869	4.52903e-05	0.00625436
138	CAMK2N1	596.105	-1.77224	0.434821	-4.07579	4.58588e-05	0.00628698
139	DACT2	328.867	2.30269	0.565976	4.06853	4.7311e-05	0.0064394
140	NEURL3	781.464	1.25797	0.31023	4.05495	5.01442e-05	0.00677627
141	MSN	11453.4	-1.36328	0.337806	-4.0357	5.44403e-05	0.00730465
142	TLL2	245.128	-2.2757	0.564374	-4.03226	5.52425e-05	0.00734224
143	LOC105377945	123.23	1.71788	0.426236	4.03034	5.56973e-05	0.00734224
144	SELL	1530.17	1.76544	0.438123	4.02955	5.58847e-05	0.00734224
145	COL4A2	2921.1	-5.35089	1.33098	-4.02026	5.81339e-05	0.00758507
146	LIME1	443.205	1.96891	0.492955	3.99409	6.4943e-05	0.00835383
147	SOX9	2811.94	-1.76727	0.442365	-3.99505	6.46816e-05	0.00835383
148	C14orf93	519.368	1.00983	0.252925	3.99261	6.53506e-05	0.00835383
149	SGPP1	1071.14	-1.2329	0.308922	-3.99098	6.58008e-05	0.00835493
150	STRA6	1142.9	-1.43335	0.359879	-3.98287	6.80877e-05	0.00855305
151	LINC01504	140.453	2.14874	0.539578	3.98225	6.82652e-05	0.00855305
152	LGALS9B	400.945	-2.19055	0.55088	-3.97646	6.99494e-05	0.00867428
153	LINC02185	322.787	1.8081	0.454779	3.97578	7.01498e-05	0.00867428
154	PSIP1	3767.6	0.829985	0.209046	3.97034	7.17697e-05	0.00881695
155	CYFIP2	2252.44	1.0952	0.276373	3.96277	7.40838e-05	0.00904252
156	MSRB3	803.053	-3.68111	0.930118	-3.95768	7.56812e-05	0.00917828
157	THEMIS2	74.7118	-2.83315	0.717945	-3.94619	7.94047e-05	0.00956852
158	HACD1	699.602	-1.64952	0.41897	-3.93709	8.24765e-05	0.00981366
159	S1PR3	449.873	-2.14766	0.545453	-3.9374	8.23706e-05	0.00981366
160	STS	6877.95	-1.09746	0.2792	-3.93074	8.46838e-05	0.00995114
161	SPAG17	5099.4	0.961129	0.244485	3.93124	8.45076e-05	0.00995114
162	MMP24	191.361	-2.55682	0.651884	-3.9222	8.77433e-05	0.0101841
163	DAB2	402.495	-3.81403	0.972337	-3.92254	8.76194e-05	0.0101841
164	COL4A1	2568.05	-5.52713	1.4107	-3.91801	8.92834e-05	0.0102997
165	WNK4	134.482	2.70429	0.691569	3.91037	9.21556e-05	0.0105384
166	HTR7	304.841	-2.26142	0.578434	-3.90955	9.24664e-05	0.0105384
167	PRDM11	1023.15	0.867043	0.221966	3.9062	9.37574e-05	0.0106215
168	GUCY1A1	878.928	-1.67476	0.429011	-3.90376	9.47093e-05	0.0106655
169	MMP7	3242.85	-5.27867	1.35404	-3.89845	9.68104e-05	0.0108376
170	FLRT3	1946.04	-1.46972	0.377758	-3.89064	9.99807e-05	0.0111267
171	KLHL4	77.1874	-3.35086	0.861873	-3.88788	0.000101123	0.011188
172	PER3	2686.93	1.05123	0.270535	3.88574	0.000102018	0.0112213
173	SERPINA3	20051.8	-3.86276	0.996704	-3.87553	0.000106392	0.0116349
174	CMTM3	999.079	-1.59646	0.412154	-3.87346	0.000107303	0.0116671
175	TMC7	663.666	-1.77232	0.458228	-3.86776	0.000109838	0.0118744
176	RHOJ	50.549	-3.55286	0.921145	-3.857	0.000114785	0.0123388
177	MT2A	6363.77	-1.32028	0.343089	-3.84822	0.000118977	0.0127171
178	FRZB	25.4906	-3.35243	0.871737	-3.84569	0.000120212	0.0127769
179	SLC5A5	611.292	-1.89173	0.493078	-3.83657	0.000124765	0.0128985
180	ADGRE2	268.709	-1.38927	0.361654	-3.84143	0.000122317	0.0128985
181	NRAD1	185.515	-1.92493	0.501608	-3.83751	0.000124289	0.0128985
182	LOC102723649	44.6207	-3.03884	0.791542	-3.83915	0.000123463	0.0128985
183	LIMS2	124.09	-1.81902	0.473949	-3.83802	0.000124032	0.0128985
184	NOP53	11040.1	1.12459	0.293491	3.83177	0.000127223	0.0130812
185	PLAUR	368.63	-1.67195	0.436905	-3.82681	0.000129814	0.0132754
186	FOXL2	56.9968	-3.59142	0.93908	-3.8244	0.000131092	0.013334
187	CALHM5	510.696	-3.9297	1.0299	-3.81562	0.000135839	0.0136883
188	CLSTN2	106.748	-1.93461	0.507589	-3.81138	0.000138192	0.0136883
189	LONRF2	426.097	1.58527	0.415858	3.81205	0.000137821	0.0136883
190	SPOCD1	130.623	-2.24827	0.589585	-3.81331	0.000137115	0.0136883
191	LOC107985467	106.812	2.18488	0.57271	3.81499	0.000136191	0.0136883
192	LOC100507002	134.937	1.62615	0.42691	3.80913	0.000139459	0.0137418
193	LOC102724428	608.869	-1.68634	0.443217	-3.80477	0.000141938	0.0139136
194	CD3G	198.326	1.94858	0.513334	3.79592	0.000147094	0.0142831
195	E2F8	711.757	1.17073	0.308435	3.79572	0.000147218	0.0142831
196	LOC107985478	412.362	1.12962	0.298189	3.78828	0.000151695	0.0145149
197	HLA-DMB	870.417	-1.21666	0.321167	-3.78826	0.000151704	0.0145149
198	C1orf74	1368.42	-1.37093	0.361921	-3.78793	0.000151908	0.0145149
199	BCL2A1	44.3895	-3.27382	0.864868	-3.78534	0.000153501	0.0145204
200	ERMN	743.599	3.07484	0.812133	3.78613	0.000153014	0.0145204
201	UGT8	148.669	2.24092	0.592346	3.78312	0.000154876	0.0145776
202	TSHZ1	1451.97	0.921766	0.24396	3.77834	0.000157874	0.0147134
203	KCNMA1	699.252	1.54589	0.409109	3.77866	0.000157673	0.0147134
204	DUSP4	2094.64	-1.52473	0.40383	-3.77567	0.000159575	0.014799
205	TAGLN	6200.75	-4.05544	1.0771	-3.76513	0.00016646	0.0152533
206	EMX2OS	129.115	-2.46717	0.655096	-3.76612	0.000165806	0.0152533
207	DCBLD2	21632.7	-1.65952	0.440835	-3.76449	0.000166893	0.0152533
208	PHGDH	1515.59	0.940934	0.250102	3.7622	0.000168427	0.0153196
209	TNFSF14	102.595	-2.31927	0.61736	-3.75676	0.000172129	0.0155814
210	PMP22	58.6119	-3.54191	0.943375	-3.75451	0.000173679	0.0156468
211	PTGS2	584.857	-1.8347	0.489221	-3.75025	0.000176658	0.0158397
212	FAP	3286.03	-5.49901	1.46687	-3.7488	0.00017768	0.0158563
213	HIF1A	20545.4	-1.45461	0.38895	-3.73983	0.000184142	0.0162037
214	LINC01060	24.1985	-2.97565	0.795607	-3.7401	0.000183947	0.0162037
215	HTR1D	45.6972	-2.89974	0.774892	-3.74211	0.000182478	0.0162037
216	COL1A1	15102.7	-4.96842	1.3305	-3.73425	0.000188273	0.0164446
217	FN1	107774	-5.42207	1.45216	-3.73379	0.000188619	0.0164446
218	VIM	15085.2	-4.67831	1.25548	-3.7263	0.00019431	0.0168631
219	ZNF365	506.78	-1.27582	0.342918	-3.72048	0.000198844	0.0171778
220	KDELR3	499.45	-1.76952	0.476229	-3.71568	0.000202655	0.0174099
221	ITGB6	19571.5	-2.80169	0.754197	-3.71479	0.000203371	0.0174099
222	NOS2	10000.8	4.53253	1.22328	3.70523	0.0002112	0.0179469
223	RTN4RL1	415.657	1.67027	0.450836	3.70482	0.000211541	0.0179469
224	TGFB2	8112.88	-1.51413	0.408903	-3.70292	0.000213133	0.0180012
225	BOC	1971.44	1.61471	0.436776	3.69689	0.000218259	0.0183522
226	PODNL1	835.948	-1.65618	0.449421	-3.68514	0.000228578	0.0190174
227	EPB41L4A-AS1	652.082	1.03676	0.281388	3.68446	0.000229186	0.0190174
228	IFITM3P9	52.226	-2.36486	0.641533	-3.68627	0.000227568	0.0190174
229	FGFR3	11656.2	1.05438	0.286291	3.68291	0.000230589	0.0190502
230	HIC1	174.834	-2.30918	0.627284	-3.68124	0.000232106	0.0190922
231	SPOCK1	1990.68	-4.68188	1.27352	-3.67631	0.000236628	0.01938
232	MYADM	7561.71	-1.56369	0.425657	-3.67359	0.000239162	0.0194869
233	IDO1	1027.03	-3.75608	1.0227	-3.67271	0.000239994	0.0194869
234	MFGE8	3910.62	-1.28374	0.350067	-3.66711	0.000245306	0.0198061
235	IKBIP	1511.6	-1.16226	0.317005	-3.66637	0.000246019	0.0198061
236	BST2	2354.58	0.986976	0.270116	3.65389	0.000258293	0.0207061
237	SKAP2	717.799	-1.58712	0.435829	-3.64161	0.000270935	0.0215371
238	CD109	13211.3	-1.34305	0.368783	-3.64184	0.000270695	0.0215371
239	ARRDC2	910.178	-0.978925	0.26943	-3.63332	0.000279797	0.0221485
240	PLEKHG2	703.961	-1.39741	0.385372	-3.62612	0.000287707	0.0223403
241	KIAA1549L	367.573	-2.04497	0.564178	-3.62469	0.000289305	0.0223403
242	HTRA1	1567.29	-1.12463	0.310166	-3.62589	0.000287966	0.0223403
243	ADAMTS14	97.574	-2.79832	0.771647	-3.62643	0.00028737	0.0223403
244	DEPP1	854.037	-1.05535	0.29115	-3.62476	0.00028923	0.0223403
245	BUB1	718.552	0.858463	0.236577	3.62869	0.000284865	0.0223403
246	ZNF681	1354.25	0.938075	0.259155	3.61975	0.000294886	0.0224957
247	MANCR	50.6987	-2.92174	0.807124	-3.61993	0.000294681	0.0224957
248	TIAM2	139.702	-2.27493	0.628451	-3.6199	0.000294722	0.0224957
249	TMEM213	3502.54	2.57364	0.711825	3.61555	0.000299711	0.022772
250	RAB6B	330.379	-2.00655	0.556509	-3.6056	0.000311435	0.0235682
251	PDE5A	481.288	-1.83121	0.508797	-3.5991	0.000319323	0.0240688
252	TRP-TGG1-1	46.0278	-2.58795	0.719536	-3.5967	0.000322286	0.0240697
253	CACNA2D1	170.525	-2.32416	0.646093	-3.59726	0.00032159	0.0240697
254	PDZRN3	126.76	-1.90462	0.52965	-3.596	0.000323152	0.0240697
255	ADAM12	1008.63	-4.81701	1.34415	-3.58368	0.00033879	0.0250515
256	LMO4	16978.9	1.06142	0.296194	3.58353	0.000338982	0.0250515
257	ARHGEF19	597.927	1.38889	0.388164	3.57811	0.000346087	0.0254771
258	SOX5	478.17	1.44912	0.405153	3.57672	0.000347936	0.0255139
259	FAM171B	3266.4	-2.75619	0.772459	-3.56808	0.000359608	0.0262681
260	COL3A1	1271.14	-5.23896	1.46953	-3.56506	0.000363774	0.0264701
261	THBS1	52887.9	-4.27219	1.19952	-3.56158	0.000368632	0.0266189
262	ITGAV	40967.1	-1.27827	0.358865	-3.56198	0.000368069	0.0266189
263	HLA-DRB1	3928.71	-0.892931	0.250835	-3.55984	0.00037108	0.0266938
264	ACTA1	136.197	-5.03071	1.41565	-3.55365	0.000379926	0.0272266
265	H4C8	2784.02	0.937429	0.263942	3.55164	0.000382833	0.0273314
266	KCNJ15	1197.02	-1.55968	0.439509	-3.54868	0.000387173	0.0275373
267	C21orf62-AS1	86.2998	1.72296	0.486422	3.5421	0.000396952	0.0280221
268	PDGFRB	76.4754	-2.82783	0.798198	-3.54277	0.000395951	0.0280221
269	ZDHHC1	1972.24	0.718638	0.202991	3.54024	0.000399766	0.0281159
270	FHL2	3614.01	-1.48273	0.419127	-3.53767	0.000403671	0.0282854
271	ADAMTS5	350.292	-5.16466	1.46467	-3.52617	0.000421622	0.0292172
272	LTBP4	4174.51	0.972495	0.275649	3.52802	0.000418687	0.0292172
273	SERPINF1	11929.3	1.16408	0.33018	3.5256	0.000422517	0.0292172
274	ODAPH	168.982	-3.98588	1.13099	-3.52425	0.000424691	0.0292172
275	ZNF124	3696.95	0.967756	0.274538	3.52504	0.000423427	0.0292172
276	ACTN1	21905.1	-1.32522	0.376536	-3.5195	0.000432353	0.0295296
277	PLOD3	1545.27	-1.13346	0.321991	-3.52015	0.000431299	0.0295296
278	EGFL6	2091.9	0.879368	0.250139	3.51551	0.00043891	0.0298513
279	NRG1	1634	-1.31688	0.374779	-3.51376	0.000441816	0.0298513
280	LINC01564	285.055	1.2018	0.342117	3.51282	0.000443376	0.0298513
281	GFI1	58.771	-2.24405	0.6388	-3.51291	0.000443226	0.0298513
282	SEZ6L2	794.414	-1.62892	0.464456	-3.50716	0.000452924	0.0303861
283	CFI	1683.51	-3.15187	0.899276	-3.5049	0.000456785	0.0305368
284	ANKRD1	765.551	-4.9651	1.41776	-3.50206	0.00046167	0.0307547
285	CRYAB	2727.92	-1.36106	0.389488	-3.49448	0.000474986	0.031311
286	EDNRA	139.008	-2.70991	0.775379	-3.49494	0.000474166	0.031311
287	MYCL	3846.92	1.03917	0.297372	3.49451	0.000474932	0.031311
288	MIR31HG	1207.57	-0.854404	0.244661	-3.49219	0.000479078	0.0314711
289	UST	2324.71	0.882355	0.252903	3.4889	0.000485007	0.0316409
290	MUC20	12811.6	-0.815574	0.233727	-3.48943	0.000484054	0.0316409
291	ST8SIA1	935.619	1.0767	0.308883	3.48578	0.000490696	0.031902
292	AFAP1L2	496.616	-1.14827	0.329759	-3.48216	0.000497381	0.0319122
293	HKDC1	219.58	-1.80807	0.519254	-3.48205	0.0004976	0.0319122
294	NPR2	90.0411	-2.56023	0.7347	-3.48473	0.000492634	0.0319122
295	PPP1R18	1460.95	-1.19997	0.344514	-3.48309	0.000495669	0.0319122
296	FLNA	38467.5	-1.12022	0.321855	-3.48052	0.000500447	0.0319631
297	LOC654780	190.566	2.0703	0.594945	3.47981	0.000501773	0.0319631
298	PDLIM7	2149.67	-1.41244	0.406823	-3.47187	0.00051684	0.0328124
299	LOC100132077	42.6066	2.21363	0.63789	3.47023	0.000520011	0.0329033
300	LIPG	3626.72	-1.27967	0.368884	-3.46903	0.000522341	0.0329406
301	SAMD4A	1257.15	-1.42348	0.410574	-3.46705	0.000526196	0.0329639
302	ZNF618	669.629	-1.58571	0.457279	-3.4677	0.000524932	0.0329639
303	CHST11	1599.08	-1.13358	0.327395	-3.46244	0.000535305	0.0334239
304	C17orf107	275.373	1.07262	0.310671	3.45258	0.000555262	0.0344177
305	AP3B2	185.706	-2.3343	0.676131	-3.45244	0.000555551	0.0344177
306	COL5A2	1862.17	-3.95169	1.14479	-3.45189	0.000556679	0.0344177
307	BIRC3	2258.29	-0.946888	0.274639	-3.44775	0.00056528	0.0348356
308	PYGB	18492.3	-0.912302	0.264886	-3.44413	0.000572903	0.0349157
309	CNN1	403.449	-3.97185	1.15339	-3.44363	0.000573962	0.0349157
310	AMIGO2	3474.78	-2.45288	0.711816	-3.44595	0.000569053	0.0349157
311	CEP78	2896.44	0.657588	0.190899	3.4447	0.000571702	0.0349157
312	GASAL1	91.9955	-2.26947	0.659734	-3.43997	0.000581769	0.0352772
313	SNHG19	156.584	1.34675	0.391628	3.43885	0.000584186	0.0353106
314	NTN4	9479.38	-0.947379	0.275905	-3.43371	0.000595373	0.0357583
315	CLIC4	16648.6	-0.925928	0.269609	-3.43434	0.000594004	0.0357583
316	KLK5	748.153	-1.69604	0.494073	-3.43278	0.000597436	0.0357687
317	TRAM1	45774	-1.01739	0.296923	-3.42643	0.000611575	0.0363759
318	TMCO6	533.454	1.03716	0.302763	3.42564	0.000613347	0.0363759
319	INPP4B	5271.78	-1.21569	0.354781	-3.42659	0.000611206	0.0363759
320	LOC105371393	25.2198	-2.76239	0.807082	-3.42269	0.00062005	0.0366585
321	CEP68	2007.37	1.03742	0.303285	3.42062	0.000624775	0.0368228
322	TIMP2	5307.7	-1.11893	0.327215	-3.41957	0.000627208	0.0368514
323	ESYT1	7583.15	-0.943675	0.276105	-3.41781	0.000631271	0.0369753
324	CILP	398.9	-1.80515	0.529275	-3.4106	0.000648203	0.0378499
325	SYT14	96.2375	-2.43592	0.714707	-3.40828	0.000653748	0.0379394
326	IQCC	439.887	0.996795	0.292441	3.40853	0.00065314	0.0379394
327	FHOD3	1220.88	-1.52528	0.448363	-3.40188	0.000669234	0.0383507
328	C13orf46	458.314	0.933914	0.274586	3.40117	0.00067097	0.0383507
329	LINC01605	306.042	-0.922134	0.270934	-3.40354	0.000665189	0.0383507
330	SDK1-AS1	64.4782	1.94916	0.572972	3.40184	0.000669349	0.0383507
331	NT5E	2914.71	-1.12587	0.331011	-3.40131	0.000670639	0.0383507
332	GBP1	1452.41	-1.23748	0.364235	-3.39747	0.000680114	0.0387563
333	SLC40A1	4688.34	-0.837969	0.24672	-3.39644	0.000682676	0.0387854
334	SOBP	1553.34	1.11177	0.327496	3.39476	0.0006869	0.0389086
335	PAK3	76.4725	-2.16183	0.637654	-3.39028	0.000698205	0.0394309
336	HSPG2	16690.2	-1.46676	0.432982	-3.38757	0.00070514	0.039704
337	NID2	134.848	-1.83737	0.54264	-3.38598	0.000709234	0.0397059
338	FOXN4	571.061	1.13907	0.336413	3.38593	0.000709371	0.0397059
339	PLPP4	103.682	-2.51436	0.743197	-3.38317	0.000716534	0.0399885
340	COL8A1	232.56	-2.13634	0.631911	-3.38077	0.000722838	0.0402217
341	BTG4	806.241	0.933935	0.276558	3.37699	0.000732824	0.0406578
342	LINC02015	123.082	-4.73914	1.4039	-3.37569	0.000736302	0.0407313
343	LOXL2	452.102	-4.03631	1.19675	-3.37273	0.000744272	0.0410522
344	INSYN1	82.0678	-1.79326	0.532481	-3.36775	0.000757855	0.0413183
345	GLIPR1	2982.86	-3.52904	1.04761	-3.36866	0.000755344	0.0413183
346	RAB32	754.096	-1.42689	0.423418	-3.36994	0.000751838	0.0413183
347	LOC102723944	125.519	1.88279	0.558992	3.36818	0.000756662	0.0413183
348	VGLL3	842.135	-1.33973	0.397906	-3.36696	0.000760018	0.0413183
349	NUDT10	70.7789	-2.31084	0.686723	-3.36502	0.000765371	0.0413716
350	STAC	128.838	-2.42795	0.721491	-3.36518	0.000764947	0.0413716
351	LOC107985579	339.677	1.252	0.372229	3.36352	0.000769554	0.0414792
352	LINC02463	244.935	1.23091	0.366553	3.35807	0.000784888	0.0421855
353	ADA	241.093	-1.29878	0.388082	-3.34666	0.000817904	0.0435098
354	SERPINF2	303.464	1.25423	0.374694	3.34734	0.000815902	0.0435098
355	CDH3	21003.6	-1.31493	0.392925	-3.34651	0.000818348	0.0435098
356	ENPEP	218.593	-1.70879	0.510756	-3.34561	0.000821026	0.0435098
357	PPBP	28.4752	-3.0495	0.911354	-3.34612	0.000819506	0.0435098
358	HCN2	67.1173	-2.24153	0.670275	-3.3442	0.000825204	0.043567
359	CKB	14274.8	0.807219	0.241471	3.34292	0.000829015	0.043567
360	SELENOP	5999.81	0.985464	0.294738	3.34352	0.000827222	0.043567
361	MLLT6	5668.44	0.776419	0.232501	3.33942	0.000839545	0.04398
362	WNT7A	136.405	-2.51905	0.754487	-3.33876	0.000841523	0.04398
363	XYLT1	383.052	1.02672	0.307903	3.33457	0.000854317	0.0445257
364	CHDH	234.795	1.24745	0.374451	3.33141	0.000864068	0.0449102
365	FOXRED2	459.084	0.900732	0.271104	3.32247	0.000892253	0.0450148
366	MYL9	8615.38	-2.87345	0.863247	-3.32865	0.000872665	0.0450148
367	CDH19	69.7618	-1.71715	0.516742	-3.32303	0.000890447	0.0450148
368	MIR9-3HG	83.9831	1.96999	0.59194	3.32802	0.000874657	0.0450148
369	MMP12	618.256	-4.91788	1.4797	-3.32356	0.000888772	0.0450148
370	SLC29A2	257.851	1.11731	0.335866	3.32664	0.000878984	0.0450148
371	ADM	679.901	-1.58884	0.477881	-3.32476	0.000884932	0.0450148
372	KLF6	7907.53	-1.10181	0.331108	-3.32763	0.000875885	0.0450148
373	IGF2BP3	548.529	-1.61085	0.484655	-3.32371	0.000888286	0.0450148
374	ACTBL2	108.199	-2.42623	0.729618	-3.32534	0.000883095	0.0450148
375	ACKR2	1929.4	-1.29024	0.387985	-3.32549	0.000882618	0.0450148
376	LOC105373288	53.6007	-2.24445	0.675976	-3.32031	0.000899177	0.0452434
377	NAP1L2	90.5859	-1.82585	0.550269	-3.31809	0.000906337	0.0454827
378	BMP1	4573.2	-1.20086	0.362106	-3.31633	0.000912071	0.0456494
379	LOC101927355	301.883	1.19486	0.360425	3.31513	0.000915992	0.0457247
380	PSG1	40.097	-3.0841	0.930741	-3.3136	0.000921034	0.0457942
381	NEFM	74.1376	-2.79988	0.845057	-3.31324	0.000922225	0.0457942
382	DIAPH3	446.43	-1.09798	0.331533	-3.31184	0.000926853	0.0459035
383	NWD1	10112.5	1.11686	0.337592	3.30831	0.000938596	0.0460708
384	BPGM	5056.79	-0.94094	0.284394	-3.30858	0.000937704	0.0460708
385	COL12A1	2059.3	-1.49659	0.452428	-3.3079	0.000939971	0.0460708
386	EREG	1587.7	-1.51937	0.459185	-3.30883	0.000936859	0.0460708
387	PVR	1999.42	-0.964108	0.291796	-3.30405	0.000952976	0.0464051
388	MRTFB	12145.5	0.91606	0.277385	3.30249	0.000958316	0.0464051
389	TRA-TGC4-1	52.4739	-2.00229	0.606317	-3.30237	0.000958704	0.0464051
390	HLA-DRB6	218.33	-1.23	0.37247	-3.30227	0.000959056	0.0464051
391	GAS5	3639.02	0.810487	0.245419	3.30246	0.000958401	0.0464051
392	LPCAT2	3600.96	-1.259	0.381382	-3.30116	0.000962852	0.0464699
393	VCL	15282.8	-1.03147	0.312601	-3.29964	0.000968085	0.0464877
394	CD200R1L	159.477	1.98579	0.601824	3.29963	0.000968135	0.0464877
395	LRRN1	5357.45	-2.55312	0.773988	-3.29866	0.000971475	0.04653
396	LAMA4	1952.61	-0.945278	0.28664	-3.29779	0.000974489	0.0465303
397	DDIT4L	187.065	1.46664	0.444809	3.29724	0.000976401	0.0465303
398	ZSWIM4	1649.8	-0.884536	0.268583	-3.29335	0.000990023	0.0466739
399	LAMA1	518.528	-3.25496	0.987662	-3.29562	0.000982059	0.0466739
400	ZCCHC14	2574.59	0.642238	0.195012	3.29332	0.000990114	0.0466739
401	TFRC	2751.41	-0.78253	0.237645	-3.29286	0.000991749	0.0466739
402	GALNT14	2166.12	-1.36991	0.415804	-3.2946	0.000985615	0.0466739
403	RSPH10B2	442.812	1.04835	0.318472	3.29182	0.00099543	0.0467309
404	MET	14625.7	-1.16392	0.353677	-3.29093	0.000998582	0.0467628
405	CT69	111.304	-2.03823	0.619785	-3.28861	0.00100684	0.0470331
406	LAMB1	4624.01	-1.34522	0.409548	-3.28465	0.0010211	0.0475817
407	PHYHD1	1293.9	0.809852	0.246696	3.28279	0.00102786	0.0476619
408	CCDC85A	40.5725	-2.54022	0.773667	-3.28335	0.00102582	0.0476619
409	TNC	36078.1	-4.44966	1.35703	-3.27897	0.00104185	0.0481927
410	ADGRA2	556.393	-3.99126	1.21784	-3.27731	0.001048	0.0483587
411	GGT5	46.2454	-2.80501	0.857613	-3.27072	0.00107274	0.0485221
412	RPS16	20246.2	0.781775	0.238768	3.27421	0.00105959	0.0485221
413	TUBB6	6969.93	-1.11389	0.340246	-3.27377	0.00106122	0.0485221
414	TOP2A	2201.18	0.915036	0.279757	3.27082	0.00107235	0.0485221
415	RASA3	833.069	0.74306	0.227015	3.27317	0.00106348	0.0485221
416	TNFSF13B	63.8371	-1.93837	0.592277	-3.27275	0.00106506	0.0485221
417	FSCN1	6581.88	-1.30771	0.399316	-3.27486	0.00105713	0.0485221
418	MAML3	2301.75	0.700483	0.2142	3.27022	0.00107462	0.0485221
419	EIF5A2	477.577	-1.48544	0.454134	-3.27093	0.00107195	0.0485221
420	SLCO2A1	742.115	-3.6663	1.12185	-3.26808	0.0010828	0.0487749
421	UNC80	343.317	-3.06776	0.939065	-3.26682	0.00108762	0.0488759
422	CAPN8	294.451	1.30959	0.401112	3.2649	0.00109502	0.0490916
423	RCCD1	459.91	0.846344	0.259317	3.26374	0.00109951	0.0491764
424	TRPV2	37.5603	-2.22918	0.683419	-3.26181	0.00110703	0.0492795
425	DMTN	2104.59	0.927605	0.284352	3.26217	0.00110563	0.0492795
426	TBC1D1	2257.6	-1.0044	0.308137	-3.2596	0.00111568	0.0495482
427	KIT	4155.82	2.55771	0.785279	3.25707	0.00112569	0.0498757

## Sheet: Table S2
Tab S2: Significant differentially expressed genes between Control Mock and Control Infected OM-ALI cells
Serial no	Gene	baseMean	log2FoldChange	lfcSE	stat	pvalue	padj			Column title	Description
1	RPL6P27	235.223	-1.59665	0.173796	-9.18697	4.04051e-20	6.87291e-16			Gene	the gene symbol or identifier for the gene being analyzed.
2	RN7SL118P	422.611	-1.65464	0.226133	-7.31712	2.5334e-13	2.07218e-09			baseMean	the average number of reads mapped to each gene across all samples in an RNA sequencing experiment.
3	NWD1	3994.68	0.74019	0.101845	7.26777	3.65464e-13	2.07218e-09			log2FoldChange	the log2 fold change in expression level of a gene between two conditions or groups being compared.
4	CDKL1	995.838	0.646886	0.0977228	6.6196	3.60164e-11	1.5316e-07			lfcSE	the standard error of the log2 fold change estimate.
5	CXCL10	859.701	4.76017	0.759477	6.26769	3.66435e-10	1.24661e-06			stat	the test statistic for the hypothesis test that the log2 fold change is equal to zero.
6	MLXIP	3398.42	0.660497	0.107029	6.17121	6.77706e-10	1.82048e-06			pvalue	P-value
7	KLHL6	2230.35	0.701001	0.113885	6.15534	7.4917e-10	1.82048e-06			padj	the adjusted p-value
8	RFX2	1189.98	0.622006	0.104318	5.9626	2.48252e-09	5.27845e-06
9	RAB36	1974.15	0.617422	0.104751	5.89417	3.76559e-09	6.40527e-06
10	CLMN	4653.15	0.815783	0.138261	5.9003	3.62834e-09	6.40527e-06
11	HIPK1	12696.2	0.487316	0.0832998	5.85014	4.91153e-09	7.59501e-06
12	TP53INP1	7392.13	0.410744	0.0707451	5.80597	6.39933e-09	9.07105e-06
13	CFAP74	681.75	0.571264	0.0988882	5.77687	7.61049e-09	9.95804e-06
14	OTUD4	5835.75	0.506261	0.0881157	5.74541	9.17001e-09	1.11416e-05
15	AKNA	970.491	0.781841	0.137371	5.69146	1.25956e-08	1.42835e-05
16	TCTE1	1102.93	0.646054	0.11381	5.6766	1.37401e-08	1.46074e-05
17	MIR222HG	473.811	1.42401	0.252685	5.63553	1.74525e-08	1.56246e-05
18	NOS1	38.7986	-2.76627	0.489916	-5.64641	1.63832e-08	1.56246e-05
19	CXCL11	276.715	4.88521	0.866509	5.6378	1.72236e-08	1.56246e-05
20	SHROOM3	6678.83	0.708824	0.126255	5.61421	1.97458e-08	1.67938e-05
21	ZNF264	3612.37	0.465721	0.0840189	5.54305	2.97247e-08	2.16457e-05
22	RN7SL551P	115.854	-1.39863	0.253314	-5.52132	3.36471e-08	2.16457e-05
23	SECISBP2L	6313.78	0.460284	0.0835727	5.50759	3.63787e-08	2.16457e-05
24	NEK5	1147.5	0.713331	0.129196	5.5213	3.36498e-08	2.16457e-05
25	DGKH	5059.46	0.557481	0.100537	5.54505	2.93869e-08	2.16457e-05
26	IFIT1	2225.63	3.40261	0.613732	5.54413	2.95413e-08	2.16457e-05
27	ENPP7P1	80.3403	-1.56053	0.282536	-5.52329	3.32702e-08	2.16457e-05
28	ORAI2	779.204	0.675144	0.12264	5.50506	3.69033e-08	2.16457e-05
29	EIF2AK2	4822.81	0.767645	0.139285	5.51131	3.56164e-08	2.16457e-05
30	CCDC113	6476.17	0.509475	0.0930654	5.47437	4.39071e-08	2.40922e-05
31	LINC01004	115.464	1.53894	0.280829	5.48	4.25327e-08	2.40922e-05
32	PROSER3	745.922	0.603245	0.112101	5.38125	7.39717e-08	3.93206e-05
33	ANKRD52	3459.43	0.513004	0.0961637	5.3347	9.57042e-08	4.93312e-05
34	KIF3B	5016.75	0.504254	0.0949104	5.31295	1.07865e-07	5.11193e-05
35	TALAM1	469.672	0.978981	0.183983	5.32105	1.03168e-07	5.11193e-05
36	IFI44L	649.17	3.47546	0.654216	5.3124	1.08189e-07	5.11193e-05
37	TOGARAM2	740.072	0.636391	0.120712	5.27198	1.34963e-07	6.04137e-05
38	SPSB1	2036.26	0.460633	0.087322	5.27511	1.32673e-07	6.04137e-05
39	IFIT2	2298.74	3.15026	0.599149	5.25789	1.45718e-07	6.19664e-05
40	IQCE	2608.83	0.522223	0.0992895	5.2596	1.44366e-07	6.19664e-05
41	CMPK2	431.421	2.31992	0.444094	5.22395	1.7515e-07	7.26659e-05
42	MANSC1	1309.81	0.676503	0.131409	5.14809	2.63157e-07	0.000106579
43	BAIAP2-DT	612.304	0.710741	0.138449	5.13358	2.84275e-07	0.000112454
44	TRIM56	2528.07	0.586535	0.114562	5.1198	3.05855e-07	0.000118241
45	ADAR	9830.16	0.504845	0.098936	5.10274	3.34772e-07	0.000126544
46	LDLRAD4	779.412	0.698049	0.137246	5.08612	3.65463e-07	0.000135142
47	TP73	1452.16	0.586609	0.115932	5.05993	4.19418e-07	0.000151794
48	SNHG29	5793.15	-0.584896	0.116042	-5.04039	4.6458e-07	0.000152926
49	BAIAP3	1254.53	0.629867	0.124793	5.04729	4.48117e-07	0.000152926
50	IGF1R	9659.56	0.484423	0.0962006	5.03555	4.76489e-07	0.000152926
51	PTCH1	415.858	0.682227	0.13529	5.0427	4.59016e-07	0.000152926
52	DUSP4	1965.37	0.892961	0.177272	5.03724	4.72287e-07	0.000152926
53	HIPK2	9401.44	0.558544	0.110623	5.04907	4.43958e-07	0.000152926
54	EPPK1	3173.55	0.752426	0.149588	5.02998	4.90531e-07	0.000154517
55	KIAA1958	1178.42	0.477851	0.0951167	5.02384	5.06488e-07	0.000156643
56	CHSY1	1405.14	0.395146	0.0787208	5.01959	5.17807e-07	0.000157284
57	H4C4	825.648	-0.717101	0.143305	-5.00402	5.61474e-07	0.000164667
58	FAM149A	656.927	0.605874	0.121026	5.00615	5.55297e-07	0.000164667
59	PRDX1	15658.2	-0.445788	0.0895363	-4.97885	6.39628e-07	0.000184408
60	ZNF609	4231.15	0.474681	0.0956108	4.96472	6.87998e-07	0.000192396
61	AFAP1L1	246.81	0.81467	0.16411	4.96417	6.89955e-07	0.000192396
62	B3GNT7	4057.64	0.605274	0.122207	4.95287	7.31251e-07	0.000200622
63	RPL29	13768.6	-0.601665	0.121714	-4.94326	7.68279e-07	0.000207435
64	PRRC2B	7158.36	0.487987	0.0988987	4.93421	8.04749e-07	0.000211619
65	LMLN	1322.88	0.558267	0.113164	4.93327	8.08658e-07	0.000211619
66	LUZP2	256.1	-0.897726	0.182085	-4.93026	8.21194e-07	0.000211644
67	TTBK2	1796.83	0.503988	0.102481	4.91785	8.75015e-07	0.000222149
68	ARHGAP39	926.095	0.600217	0.122608	4.89542	9.80968e-07	0.000243953
69	SAMD5	216.666	-1.36939	0.279828	-4.8937	9.89578e-07	0.000243953
70	EEF1B2	5335.8	-0.714054	0.14603	-4.88976	1.00957e-06	0.000245327
71	ZCCHC14	1154.65	0.510348	0.105509	4.83699	1.31819e-06	0.000307156
72	RPL34	10750.5	-0.626742	0.129497	-4.83981	1.29962e-06	0.000307156
73	RPS27A	14332.1	-0.449806	0.0929707	-4.83815	1.31056e-06	0.000307156
74	MX2	1045.15	2.4138	0.499731	4.8302	1.36396e-06	0.000309346
75	NEAT1	3972.34	1.20142	0.248628	4.83222	1.35017e-06	0.000309346
76	RPL27	6698.9	-0.651855	0.135159	-4.82286	1.41514e-06	0.00031673
77	SHANK2	1858.09	0.72471	0.150477	4.81609	1.46399e-06	0.000323409
78	TPT1	112656	-0.563482	0.117634	-4.79015	1.66659e-06	0.000358845
79	ZNF704	888.588	0.794066	0.165745	4.7909	1.66039e-06	0.000358845
80	LOC101928212	262.861	0.757219	0.158242	4.78519	1.70822e-06	0.000359849
81	TBC1D16	2094.31	0.678756	0.141864	4.78457	1.71356e-06	0.000359849
82	TNFAIP3	1844.31	0.85438	0.178679	4.78165	1.73859e-06	0.000360651
83	SNORA32	237.678	-1.03455	0.217186	-4.76344	1.90322e-06	0.000389408
84	NAV2	2268.31	0.507475	0.106582	4.76135	1.923e-06	0.000389408
85	ARFGEF3	4919.16	0.50807	0.106833	4.75574	1.97716e-06	0.000395665
86	TUBA1C	6077.43	-0.350352	0.0737251	-4.75214	2.01273e-06	0.000398099
87	BCL2L11	1061.92	0.452266	0.0954439	4.73856	2.15246e-06	0.000420844
88	TRAK1	7898.09	0.350081	0.0739506	4.73399	2.20152e-06	0.000424398
89	ICA1L	852.91	0.515542	0.108942	4.73224	2.22054e-06	0.000424398
90	RSAD2	798.004	3.3956	0.7197	4.71808	2.38081e-06	0.000449974
91	ZNF808	890.892	0.530155	0.112653	4.70608	2.52526e-06	0.000470943
92	SRGAP3	1647.38	0.404522	0.0859894	4.70432	2.54713e-06	0.000470943
93	ZNFX1	6388.53	0.686304	0.146971	4.66966	3.01695e-06	0.000529458
94	RFX7	2626.86	0.443213	0.0947993	4.67528	2.93556e-06	0.000529458
95	PLEKHG1	3209.22	0.407569	0.0872464	4.67147	2.99054e-06	0.000529458
96	TPPP	948.749	0.710215	0.152096	4.66951	3.01925e-06	0.000529458
97	CFLAR	7403.63	0.468547	0.100288	4.67203	2.98244e-06	0.000529458
98	RPL32	14493.2	-0.527674	0.11324	-4.6598	3.1651e-06	0.00054937
99	USP6NL	1972	0.46226	0.0995918	4.64154	3.45815e-06	0.000588232
100	ODC1	2155.44	-0.719409	0.154941	-4.64311	3.43207e-06	0.000588232
101	SYNGAP1	613.186	0.635471	0.136986	4.63896	3.50165e-06	0.000589733
102	RPL18A	19209.4	-0.581112	0.125355	-4.63572	3.55693e-06	0.000593171
103	DUSP18	945.711	0.63729	0.137822	4.62402	3.76375e-06	0.000610241
104	CABIN1	1768.07	0.493655	0.106763	4.62384	3.76692e-06	0.000610241
105	TBC1D8	1595.74	0.401057	0.0867032	4.62563	3.73462e-06	0.000610241
106	VWA3B	2477.54	0.603242	0.130832	4.6108	4.01116e-06	0.000643678
107	UBXN10	4904.17	0.412691	0.0897034	4.60062	4.21237e-06	0.000669649
108	AFDN	9365.08	0.460347	0.10023	4.5929	4.37134e-06	0.000686355
109	DANCR	840.18	-0.515161	0.112238	-4.58991	4.43447e-06	0.000686355
110	TRAF3IP1	2624.51	0.458899	0.0999841	4.58972	4.43851e-06	0.000686355
111	DYRK2	2055.61	0.466244	0.101663	4.58616	4.51481e-06	0.000691864
112	RPL17	4407.52	-0.521058	0.113886	-4.57525	4.75662e-06	0.000722412
113	CPXM2	26.2232	-2.01514	0.440918	-4.57033	4.86951e-06	0.000733012
114	USP18	298.085	1.10276	0.241944	4.55792	5.16633e-06	0.000750056
115	SMCR8	1920.45	0.435042	0.0954315	4.55869	5.14749e-06	0.000750056
116	RPS25	20725.5	-0.515594	0.113104	-4.55859	5.14983e-06	0.000750056
117	DENND2B	4198.47	0.336202	0.0736947	4.56209	5.06469e-06	0.000750056
118	RPS6KA2	1964.36	0.438334	0.0962014	4.55642	5.20321e-06	0.000750056
119	REPIN1	2400.26	0.401288	0.0886638	4.52595	6.01258e-06	0.000852284
120	CCDC170	5446.08	0.486779	0.107531	4.52685	5.98685e-06	0.000852284
121	SETD1B	2022.24	0.490245	0.108633	4.51284	6.39642e-06	0.000870425
122	IFIT5	1646.08	0.545662	0.120786	4.51759	6.25477e-06	0.000870425
123	BTBD9	2007.06	0.41659	0.0922567	4.51556	6.31503e-06	0.000870425
124	DTX3L	3846.58	0.551039	0.122026	4.51577	6.30886e-06	0.000870425
125	RHOU	1193.17	0.414299	0.091785	4.51379	6.3678e-06	0.000870425
126	IFITM1	1524.7	0.823121	0.182512	4.50997	6.48375e-06	0.000871253
127	S100A2	24827.6	-0.488041	0.108231	-4.50928	6.50495e-06	0.000871253
128	GRK3	817.16	0.676251	0.150219	4.50177	6.73905e-06	0.000886914
129	RPS20	20985.7	-0.443803	0.0985577	-4.50298	6.70077e-06	0.000886914
130	STAT1	6631.63	0.703866	0.156396	4.50053	6.77829e-06	0.000886914
131	NOB1	1420.48	-0.433656	0.0965181	-4.49301	7.02251e-06	0.000904946
132	TEAD1	4537.76	0.542504	0.120713	4.49414	6.98507e-06	0.000904946
133	SIPA1L3	3638.07	0.421401	0.0939085	4.48736	7.21124e-06	0.000908616
134	INPP4A	813.593	0.46048	0.102558	4.48996	7.12353e-06	0.000908616
135	RPS27	8447.08	-0.597261	0.13309	-4.48765	7.20122e-06	0.000908616
136	PML	2276.22	0.791673	0.176763	4.47872	7.50912e-06	0.000929694
137	COMMD6	727.628	-0.506798	0.113146	-4.47916	7.49384e-06	0.000929694
138	ZMIZ2	2050.48	0.420864	0.0939895	4.47778	7.54249e-06	0.000929694
139	SOX4	11086.2	0.547229	0.122252	4.47623	7.59718e-06	0.000929698
140	CHST6	5637.78	0.424117	0.0948491	4.47149	7.76755e-06	0.000932605
141	HIVEP2	2195.31	0.507629	0.113521	4.47167	7.76097e-06	0.000932605
142	C2orf50	821.199	0.638513	0.142812	4.471	7.78542e-06	0.000932605
143	TMEM140	235.591	1.03019	0.230611	4.46721	7.92474e-06	0.000942656
144	PDPK1	2492.54	0.440886	0.0989053	4.45765	8.2862e-06	0.000969463
145	NDUFA4	2749.79	-0.476141	0.106768	-4.4596	8.21141e-06	0.000969463
146	SH3PXD2B	3863.73	0.494923	0.11105	4.45675	8.32108e-06	0.000969463
147	ZBTB25	578.683	0.531285	0.119307	4.45311	8.4635e-06	0.000975512
148	OAS3	2494.14	1.08794	0.244344	4.4525	8.4877e-06	0.000975512
149	ZFHX2	626.159	0.656527	0.147812	4.44163	8.92818e-06	0.00101677
150	DCAF13	2048.38	-0.419867	0.0945495	-4.44071	8.96626e-06	0.00101677
151	SLC25A5	9743.1	-0.494084	0.111551	-4.4292	9.45825e-06	0.00106546
152	LOC112268457	63.075	2.02394	0.458053	4.41856	9.93593e-06	0.00111191
153	LRRK1	1187.61	0.374608	0.0848343	4.41576	1.00653e-05	0.00111282
154	TXN	13841.3	-0.616659	0.139656	-4.41556	1.00749e-05	0.00111282
155	RCAN3	4755.23	0.351462	0.0796273	4.41384	1.01552e-05	0.00111445
156	CYP7B1	151.723	-0.797376	0.18094	-4.40685	1.04884e-05	0.00114364
157	EPSTI1	789.667	0.932874	0.211948	4.40144	1.07537e-05	0.0011651
158	SPATA13	1947.44	0.473542	0.107639	4.39935	1.08575e-05	0.00116889
159	ABL1	2329.24	0.494763	0.112513	4.3974	1.09556e-05	0.0011695
160	AGAP1	2100.96	0.413879	0.094138	4.39651	1.10006e-05	0.0011695
161	PRR29	894.656	0.440711	0.100313	4.39337	1.11605e-05	0.00117185
162	IL5RA	2407.27	0.478072	0.108805	4.39386	1.11353e-05	0.00117185
163	RUNX1	8180.73	0.361078	0.0824111	4.38143	1.17903e-05	0.00121547
164	PRIM2BP	242.384	-1.1516	0.262763	-4.38267	1.17236e-05	0.00121547
165	TRANK1	1600.69	0.713755	0.162874	4.38226	1.17453e-05	0.00121547
166	ZNF648	203.151	0.926768	0.21162	4.37941	1.19004e-05	0.00121943
167	LOC102724428	594.458	0.96455	0.22043	4.37577	1.21006e-05	0.00122048
168	RPS15A	14445.8	-0.578099	0.132166	-4.37403	1.21976e-05	0.00122048
169	RPL31	15363.9	-0.609791	0.139396	-4.37452	1.21702e-05	0.00122048
170	IRF2BP2	7055.66	0.33288	0.0760435	4.3775	1.20051e-05	0.00122048
171	TMEM181	3321.9	0.430224	0.0984323	4.37076	1.23817e-05	0.00123166
172	RPL7	18573.7	-0.482234	0.110495	-4.36431	1.27525e-05	0.00126116
173	LOC105375752	82.3868	-1.17591	0.269553	-4.36245	1.28613e-05	0.00126458
174	RPS18	24327.9	-0.654773	0.150162	-4.36043	1.29805e-05	0.00126895
175	ELFN2	254.805	0.983047	0.225583	4.3578	1.31376e-05	0.00126972
176	KLF6	6300.36	0.578249	0.132676	4.35834	1.31051e-05	0.00126972
177	C10orf95	788.501	0.43307	0.0994859	4.35308	1.34237e-05	0.00129004
178	SNORD17	2552.35	-0.791149	0.181918	-4.34892	1.36807e-05	0.00130735
179	ZNF106	7945.46	0.414243	0.0952888	4.34724	1.37862e-05	0.00130776
180	IQSEC1	3095.09	0.402676	0.0926457	4.3464	1.38388e-05	0.00130776
181	C1D	568.979	-0.439692	0.101266	-4.34197	1.41213e-05	0.00132709
182	MORN3	322.714	0.677831	0.156191	4.33977	1.42634e-05	0.00133308
183	TIMM8B	924.962	-0.603887	0.139195	-4.33844	1.435e-05	0.00133385
184	RPS26	5779.9	-0.47737	0.110092	-4.33612	1.45021e-05	0.00134066
185	POMP	3627.71	-0.365085	0.0842237	-4.3347	1.45956e-05	0.00134201
186	GBP5	108.878	1.15865	0.267853	4.32569	1.52057e-05	0.00139059
187	ZNF474	772.02	0.582187	0.134968	4.3135	1.60687e-05	0.00146165
188	MCTS1	1014.36	-0.449474	0.104256	-4.31126	1.62326e-05	0.00146871
189	TTN	172.447	-1.29703	0.301031	-4.30863	1.64268e-05	0.00147841
190	TAF1D	939.188	-0.453312	0.105262	-4.30651	1.65852e-05	0.00148481
191	RPL21	7810.11	-0.545755	0.12692	-4.29998	1.70811e-05	0.00151518
192	EEF1D	3225.47	-0.484211	0.112615	-4.29971	1.71025e-05	0.00151518
193	JADE2	1619.9	0.37364	0.0871242	4.28859	1.79808e-05	0.00157774
194	STK36	792.434	0.493959	0.115184	4.28843	1.79943e-05	0.00157774
195	MAPK8IP1	1248.29	0.440466	0.102804	4.28453	1.8313e-05	0.00159745
196	ISG15	660.088	2.17463	0.508058	4.28027	1.86663e-05	0.00161997
197	RPL23	14130.7	-0.509041	0.119318	-4.26626	1.98777e-05	0.00171635
198	RPS9	6808.35	-0.596614	0.139888	-4.26496	1.99941e-05	0.00171767
199	H6PD	4670.58	0.384847	0.0903918	4.25754	2.06689e-05	0.00176672
200	ABCA1	2931.77	0.703476	0.165363	4.25413	2.09867e-05	0.00177604
201	SPATA18	6180.04	0.405415	0.0952945	4.25434	2.09665e-05	0.00177604
202	SAMD15	887.842	0.637439	0.150072	4.24755	2.16121e-05	0.00180207
203	TNNC1	78.3537	-1.00538	0.236625	-4.24882	2.149e-05	0.00180207
204	RBM43	822.206	0.57787	0.136019	4.24845	2.15256e-05	0.00180207
205	UCKL1-AS1	409.586	0.704949	0.166103	4.24404	2.19527e-05	0.00181273
206	LINC00963	540.76	0.45745	0.107786	4.24404	2.19531e-05	0.00181273
207	RPL10	23140.3	-0.43902	0.103479	-4.24261	2.20931e-05	0.00181548
208	RNF19A	3229.75	0.352576	0.0831632	4.23957	2.23945e-05	0.0018314
209	ATP5MK	1552.07	-0.487855	0.115107	-4.23827	2.25245e-05	0.00183321
210	RPLP0	21694.7	-0.560002	0.132174	-4.23684	2.26687e-05	0.00183617
211	SCARNA21	577.815	-0.757178	0.178761	-4.2357	2.27843e-05	0.00183678
212	RPL12	11391.5	-0.459253	0.108494	-4.23298	2.30616e-05	0.00185037
213	FOXP1	3302.46	0.416748	0.0984857	4.23156	2.32074e-05	0.00185332
214	APOL6	5714.02	0.585344	0.138389	4.2297	2.34002e-05	0.00185998
215	TNFAIP8L1	3167.4	0.370278	0.0875791	4.22793	2.35852e-05	0.00186598
216	RPSA	12542.5	-0.494069	0.116947	-4.22472	2.39243e-05	0.00188404
217	NPM1	13925.4	-0.360387	0.085373	-4.22133	2.42869e-05	0.00190378
218	RPS5	11181.7	-0.621618	0.147484	-4.21483	2.49968e-05	0.00193271
219	TMSB10	32963.6	-0.367681	0.0872278	-4.21518	2.49581e-05	0.00193271
220	ZBTB40	1210.97	0.383417	0.0909344	4.21641	2.48222e-05	0.00193271
221	GLIS3	2223.63	0.454753	0.107961	4.21217	2.52924e-05	0.00194061
222	KIF3A	1566.06	0.547491	0.129988	4.21186	2.53272e-05	0.00194061
223	CDK18	480	0.650656	0.154798	4.20327	2.63082e-05	0.00200674
224	HINT1	7812.51	-0.440792	0.105011	-4.19756	2.69809e-05	0.00204886
225	SH3BP2	909.172	0.458875	0.109485	4.19122	2.77458e-05	0.00209758
226	OAS2	4633.04	1.18342	0.282457	4.18974	2.79269e-05	0.002101
227	IFIT3	2071.2	2.35002	0.561019	4.18884	2.8038e-05	0.002101
228	DRC7	1371.18	0.525149	0.125448	4.18619	2.83675e-05	0.0021104
229	MTCYBP18	34299.1	-0.293719	0.0701696	-4.18584	2.84116e-05	0.0021104
230	CPA4	9562.5	-0.477807	0.114185	-4.1845	2.85789e-05	0.0021136
231	DUSP10	2246.13	0.34262	0.081912	4.18278	2.87967e-05	0.00212049
232	SHB	1615.64	0.455515	0.108998	4.17911	2.9265e-05	0.00213647
233	TRIO	4183.27	0.708644	0.169541	4.17979	2.91784e-05	0.00213647
234	MAML2	3994.04	0.391078	0.0936252	4.17706	2.95297e-05	0.00213745
235	MTATP6P1	193709	-0.319849	0.0765657	-4.17745	2.94801e-05	0.00213745
236	GFOD1	1868.33	0.526542	0.126328	4.16804	3.07229e-05	0.0022144
237	TTLL10	880.273	0.552344	0.132805	4.15907	3.19551e-05	0.00229348
238	GPR135	287.39	0.723571	0.174239	4.15274	3.28514e-05	0.00232834
239	LCOR	7230.63	0.353064	0.0849861	4.15437	3.26178e-05	0.00232834
240	SF3B6	1872.5	-0.332885	0.0801581	-4.15286	3.28342e-05	0.00232834
241	UQCRB	4536.9	-0.406058	0.0978234	-4.15092	3.31136e-05	0.00233719
242	LRRC10B	2308.72	0.340253	0.0820135	4.14874	3.34307e-05	0.00234015
243	AFF4	9244.68	0.416319	0.100344	4.14892	3.34043e-05	0.00234015
244	ANKRD30BP1	41.2484	-1.83697	0.442883	-4.14776	3.3575e-05	0.00234062
245	AREL1	2569.76	0.299938	0.0723335	4.14659	3.37457e-05	0.00234292
246	NDUFA1	1791.34	-0.45365	0.109559	-4.14068	3.46273e-05	0.00235604
247	ZFHX3	3874.03	0.474664	0.114619	4.14125	3.45424e-05	0.00235604
248	FBXL18	1292.03	0.473286	0.114301	4.14071	3.46234e-05	0.00235604
249	MYB	1490.39	0.353824	0.0854122	4.14255	3.4346e-05	0.00235604
250	RPL10A	12983.4	-0.535544	0.129232	-4.14407	3.41202e-05	0.00235604
251	DYNC2I1	1226.82	0.424651	0.102639	4.13733	3.51369e-05	0.00237174
252	ATXN7	2147.92	0.430896	0.104146	4.13741	3.51243e-05	0.00237174
253	LIMD1	1827.82	0.347197	0.0839872	4.13393	3.56619e-05	0.00239766
254	PHPT1	2872.76	-0.364172	0.0881814	-4.1298	3.63074e-05	0.00243145
255	ISLR2	33.845	2.3745	0.575777	4.12399	3.72368e-05	0.00247421
256	GULP1	1157.03	0.390037	0.0945598	4.12477	3.71112e-05	0.00247421
257	TUG1	4017.93	0.36963	0.0897129	4.12014	3.7864e-05	0.00249638
258	DNAAF1	1867.56	0.482246	0.117038	4.12042	3.78187e-05	0.00249638
259	STAB2	25.7771	-1.78	0.432156	-4.11889	3.80703e-05	0.0025003
260	LINC00707	206.255	-1.06761	0.259265	-4.11784	3.82435e-05	0.00250201
261	DENND11	2146.2	0.352422	0.0856819	4.11314	3.90307e-05	0.00254373
262	CDKL5	1069.47	0.595905	0.144987	4.11007	3.95546e-05	0.00254633
263	RFX3	4895.05	0.461	0.112182	4.1094	3.96695e-05	0.00254633
264	ARHGAP26	1473.71	0.479724	0.116692	4.11104	3.93876e-05	0.00254633
265	RPL11	9810.33	-0.497228	0.120976	-4.11015	3.95404e-05	0.00254633
266	CDKN2C	159.892	-0.87821	0.213794	-4.10773	3.99562e-05	0.00255509
267	GJB5	1129.84	-0.581972	0.141789	-4.1045	4.05192e-05	0.00258139
268	ANKRD40	1629.92	0.308775	0.0753197	4.09952	4.14004e-05	0.00258896
269	PCGF2	785.39	0.445124	0.108649	4.0969	4.18723e-05	0.00258896
270	USP2	989.676	0.454424	0.110889	4.098	4.16729e-05	0.00258896
271	PFKFB3	1466.46	0.366438	0.0894117	4.09832	4.16161e-05	0.00258896
272	LRRC4	2209.61	0.365363	0.0890776	4.10163	4.10252e-05	0.00258896
273	SCRN1	5611.85	0.362963	0.0886132	4.09603	4.2029e-05	0.00258896
274	MACC1	15946.9	0.408265	0.099615	4.09843	4.15968e-05	0.00258896
275	SNHG5	1671.82	-0.583622	0.14251	-4.09531	4.216e-05	0.00258896
276	IFIH1	1490.51	0.80011	0.195357	4.09562	4.21044e-05	0.00258896
277	MEX3A	227.83	0.873317	0.213101	4.09813	4.16497e-05	0.00258896
278	RPL39	6534.29	-0.61795	0.150981	-4.09291	4.2599e-05	0.0026065
279	PMF1	415.442	-0.578378	0.141352	-4.09175	4.28128e-05	0.0026102
280	MX1	5989.63	1.18414	0.289681	4.08776	4.3556e-05	0.00264603
281	FOXO3	3031.98	0.407147	0.099773	4.08073	4.48938e-05	0.00271759
282	H2BC6	276.441	-0.719755	0.176609	-4.07541	4.59331e-05	0.00277065
283	FOXA1	6928.45	0.33958	0.0833455	4.07436	4.61408e-05	0.00277334
284	B3GNT5	3853.52	0.477735	0.117343	4.07126	4.67603e-05	0.00280068
285	NOL4L	1478	0.546952	0.134457	4.06786	4.74469e-05	0.0028121
286	TAOK1	8194.51	0.35156	0.0864015	4.06891	4.72334e-05	0.0028121
287	VOPP1	1305.4	0.427145	0.105	4.06804	4.74098e-05	0.0028121
288	RPL24	10527.3	-0.456287	0.112196	-4.06687	4.76488e-05	0.00281425
289	CMIP	4596.86	0.387607	0.0953493	4.06512	4.80071e-05	0.00282561
290	RABL2B	1568.1	0.466996	0.114929	4.06334	4.83755e-05	0.00282772
291	UQCRC1	2633.74	-0.419471	0.103226	-4.06364	4.83141e-05	0.00282772
292	KIF19	1082.68	0.507537	0.125011	4.05995	4.90827e-05	0.00284948
293	MDM2	14713.8	0.422826	0.104128	4.06063	4.89414e-05	0.00284948
294	SLFN5	10636.1	0.617449	0.152157	4.05796	4.95024e-05	0.00286407
295	SEC14L1	4088.32	0.377209	0.0929773	4.057	4.97067e-05	0.00286614
296	WHAMMP1	134.719	-0.982054	0.242225	-4.05431	5.02827e-05	0.00287016
297	H4C2	1060.43	-0.634342	0.156455	-4.05447	5.02477e-05	0.00287016
298	SCARNA6	1185.72	-0.777042	0.191633	-4.05485	5.0167e-05	0.00287016
299	MTCO3P12	108993	-0.415427	0.102533	-4.05163	5.0861e-05	0.00289346
300	PMVK	868.457	-0.499415	0.123317	-4.04984	5.12522e-05	0.002906
301	LATS1	2663.7	0.318981	0.0788068	4.04764	5.17375e-05	0.00292377
302	DCDC2	433.077	0.736975	0.182404	4.04035	5.33713e-05	0.00300611
303	ZFYVE26	2020.74	0.451003	0.111857	4.03197	5.53112e-05	0.00309963
304	RN7SL635P	390.085	-0.728448	0.180684	-4.03161	5.53961e-05	0.00309963
305	FOXJ1	8304.21	0.350556	0.0870029	4.02924	5.59566e-05	0.00311053
306	THEMIS2	119.312	1.76423	0.437794	4.02981	5.58221e-05	0.00311053
307	RBMS2	7410.81	0.334658	0.0832231	4.02122	5.78977e-05	0.00320795
308	ZBED4	1565.81	0.480498	0.119536	4.01969	5.82739e-05	0.00321302
309	GTF2IP4	683.507	0.487244	0.121226	4.01932	5.8367e-05	0.00321302
310	ADTRP	453.516	-0.562794	0.140087	-4.01747	5.88252e-05	0.00322779
311	ZFP3	725.134	0.428931	0.106819	4.01551	5.93182e-05	0.00324438
312	TRAPPC2L	839.258	-0.365618	0.0910688	-4.01475	5.9509e-05	0.00324439
313	SCARNA10	8960.74	-0.905013	0.225484	-4.01364	5.9789e-05	0.00324924
314	UQCRQ	1920.88	-0.465563	0.11606	-4.01138	6.03639e-05	0.00325965
315	IDH1	8000.04	-0.281586	0.0701849	-4.01207	6.01894e-05	0.00325965
316	ZBTB4	6946.32	0.310045	0.0773423	4.00874	6.10446e-05	0.00328598
317	SPAG6	5199.3	0.388823	0.0970319	4.00717	6.14504e-05	0.0032873
318	CYCS	4619.71	-0.346111	0.0863733	-4.00715	6.14557e-05	0.0032873
319	PPIA	18981.7	-0.281993	0.0704014	-4.00549	6.18879e-05	0.00330004
320	SLC25A3	8257.37	-0.275475	0.0688804	-3.99932	6.35237e-05	0.00337668
321	RBM3	5245.73	-0.378267	0.094648	-3.99656	6.42691e-05	0.0033773
322	GAS2L2	930.559	0.497223	0.124378	3.99769	6.39637e-05	0.0033773
323	ZC3H12C	1401.46	0.445589	0.111499	3.99634	6.43296e-05	0.0033773
324	CPEB4	5511.99	0.374726	0.0937605	3.99663	6.42514e-05	0.0033773
325	SNX29	1296.85	0.32699	0.0818531	3.99484	6.47374e-05	0.00338825
326	RPS17	23033.2	-0.47515	0.119067	-3.99061	6.59047e-05	0.00340885
327	SCGB2A1	959.907	-0.509794	0.127863	-3.98702	6.69095e-05	0.00340885
328	WHRN	288.74	0.721378	0.180958	3.98644	6.70715e-05	0.00340885
329	EEF1A1	236344	-0.452371	0.113347	-3.99101	6.57919e-05	0.00340885
330	MAGI1	1387.56	0.490339	0.122989	3.98687	6.6952e-05	0.00340885
331	IRS1	2576.95	0.517209	0.129673	3.98856	6.64748e-05	0.00340885
332	ASAP2	3293.66	0.462929	0.116132	3.98622	6.71349e-05	0.00340885
333	DDAH1	3057.88	0.341041	0.0855225	3.98773	6.67078e-05	0.00340885
334	JUN	2448.3	0.404076	0.101339	3.98737	6.68097e-05	0.00340885
335	MARCKSL1	2304.85	0.610344	0.152974	3.98984	6.61166e-05	0.00340885
336	PLAUR	384.163	1.0507	0.263801	3.98292	6.80737e-05	0.00341391
337	SERPINB3	184971	-0.620155	0.15564	-3.98455	6.76094e-05	0.00341391
338	BTBD7	3459.21	0.348374	0.0874535	3.98353	6.78999e-05	0.00341391
339	MGST1	18420	-0.453225	0.113809	-3.98235	6.82381e-05	0.00341391
340	RPL35A	8036.68	-0.436073	0.109453	-3.9841	6.77357e-05	0.00341391
341	PRRC2A	6192.13	0.393576	0.0988612	3.98109	6.85997e-05	0.00342194
342	PTPN14	5210.9	0.427915	0.107535	3.97931	6.9115e-05	0.00343756
343	NACA	11055.1	-0.374867	0.0943203	-3.9744	7.0556e-05	0.00348883
344	PFDN5	2717.5	-0.495696	0.124721	-3.97444	7.05455e-05	0.00348883
345	RPS19	10177.7	-0.425934	0.107336	-3.96824	7.24069e-05	0.00355018
346	SIX4	3174.49	0.36947	0.0931081	3.96818	7.24228e-05	0.00355018
347	PTN	62.8776	-1.30395	0.328534	-3.969	7.21737e-05	0.00355018
348	PGD	9417.73	-0.332868	0.0839282	-3.96611	7.30562e-05	0.00357093
349	ARID1B	5154.83	0.286263	0.072263	3.96141	7.45073e-05	0.00363143
350	LPAR6	678.744	-0.505815	0.127754	-3.95929	7.5174e-05	0.0036423
351	CDC42EP3	8130.86	0.621396	0.156923	3.95988	7.4989e-05	0.0036423
352	ABL2	2017.5	0.476605	0.120396	3.95866	7.53728e-05	0.0036423
353	SETD5	4654.04	0.319612	0.0807783	3.95666	7.60044e-05	0.00366242
354	SELENON	3621.74	0.330955	0.0836632	3.9558	7.62794e-05	0.00366529
355	BRD3OS	1342.35	0.398484	0.100773	3.95428	7.67646e-05	0.00366788
356	SATB1	2713.96	0.297513	0.0752258	3.95494	7.65547e-05	0.00366788
357	RPS12	5161.94	-0.484834	0.12269	-3.95171	7.75932e-05	0.00367649
358	INO80D	3108.95	0.393662	0.0996167	3.95177	7.75764e-05	0.00367649
359	PUM1	5519.74	0.314257	0.0795241	3.95172	7.75929e-05	0.00367649
360	RN7SL396P	422.17	-0.815097	0.206359	-3.9499	7.81845e-05	0.00369422
361	CD63	12250.1	-0.311381	0.0788735	-3.94785	7.88576e-05	0.0037157
362	BATF2	113.155	1.42173	0.360253	3.94647	7.93113e-05	0.00372675
363	PALLD	17386	0.435028	0.110308	3.94375	8.02182e-05	0.00374866
364	MAPRE3	2182.75	0.347187	0.0880214	3.94435	8.00158e-05	0.00374866
365	VEZF1	4211.51	0.315919	0.0801285	3.94266	8.05826e-05	0.00375537
366	LATS2	857.079	0.497651	0.126325	3.93944	8.16718e-05	0.00379573
367	RPL38	7951.32	-0.47052	0.119543	-3.93599	8.28542e-05	0.00379878
368	WDR90	458.132	0.554612	0.140878	3.93683	8.25651e-05	0.00379878
369	RPS24	17106.5	-0.514655	0.130691	-3.93796	8.21786e-05	0.00379878
370	COX7C	5054.96	-0.384461	0.0976537	-3.93698	8.25139e-05	0.00379878
371	LAMTOR5	1558.41	-0.44899	0.114062	-3.93638	8.27189e-05	0.00379878
372	EFCAB6	1384.82	0.42574	0.108364	3.92879	8.53744e-05	0.00380266
373	ZNF805	1501.12	0.399871	0.101755	3.92975	8.5033e-05	0.00380266
374	EIF3K	3742.17	-0.402057	0.102289	-3.93061	8.47319e-05	0.00380266
375	ATXN1L	2136.8	0.38392	0.097739	3.92802	8.56489e-05	0.00380266
376	TMC5	12153	0.422315	0.107528	3.92747	8.58448e-05	0.00380266
377	EML1	1145.84	0.516968	0.131414	3.93388	8.35848e-05	0.00380266
378	PCNX4	2482.73	0.40714	0.103506	3.93349	8.37196e-05	0.00380266
379	MICAL2	3330.18	0.633585	0.1613	3.928	8.56567e-05	0.00380266
380	AKR1C3	3471.12	-0.40334	0.102602	-3.93113	8.45479e-05	0.00380266
381	CCDC187	1122.49	0.565456	0.143856	3.9307	8.47005e-05	0.00380266
382	IL6	47.4074	1.76221	0.44805	3.93306	8.38721e-05	0.00380266
383	SELENOT	5361.15	-0.396029	0.100643	-3.93499	8.31998e-05	0.00380266
384	CC2D1B	720.4	0.352287	0.0896138	3.93116	8.45355e-05	0.00380266
385	LOC107985579	131.184	0.794731	0.202442	3.92572	8.64714e-05	0.00381057
386	MTND4P12	278616	-0.288897	0.0735867	-3.92595	8.63884e-05	0.00381057
387	AHCY	2302.54	-0.419254	0.106851	-3.92373	8.71868e-05	0.00381712
388	ZBTB10	862.115	0.5646	0.143872	3.92433	8.69711e-05	0.00381712
389	FNDC3B	11393.3	0.616208	0.157058	3.92344	8.72934e-05	0.00381712
390	FBXL20	1750.94	0.349183	0.089041	3.9216	8.79628e-05	0.00382672
391	TRL-TAA4-1	469.107	0.686803	0.175108	3.92217	8.77561e-05	0.00382672
392	MTCO2P12	106994	-0.303738	0.0775246	-3.91796	8.93018e-05	0.00387506
393	RPL26	16373.7	-0.47623	0.121671	-3.91408	9.07482e-05	0.00391031
394	FMNL3	323.906	0.954703	0.243879	3.91466	9.05303e-05	0.00391031
395	CEMIP2	4204.32	0.366673	0.093684	3.91394	9.08038e-05	0.00391031
396	ZBTB20	1469.38	0.630573	0.161145	3.91308	9.11261e-05	0.00391428
397	LOC105371629	195.304	-0.773925	0.197814	-3.91239	9.13867e-05	0.00391559
398	ASXL2	4259.26	0.393051	0.100508	3.91063	9.20573e-05	0.00393441
399	CCDC96	1069.61	0.505051	0.129209	3.90878	9.27651e-05	0.00395472
400	OASL	312.585	2.49464	0.638509	3.90697	9.3459e-05	0.00396301
401	IRAK3	4776.54	0.478653	0.122548	3.90586	9.38914e-05	0.00396301
402	RBIS	964.785	-0.55531	0.14216	-3.90622	9.37526e-05	0.00396301
403	RSPH3	3226.96	0.427158	0.109345	3.90654	9.36286e-05	0.00396301
404	RPS3AP6	517.933	-0.83782	0.214636	-3.90344	9.48337e-05	0.0039732
405	UBE2H	9379.87	0.403752	0.103431	3.90358	9.47798e-05	0.0039732
406	IL1RN	24367.3	-0.574346	0.147109	-3.90421	9.45332e-05	0.0039732
407	PHTF1	2253.54	0.395029	0.101285	3.9002	9.61149e-05	0.00401699
408	DUT	1216.72	-0.402934	0.103344	-3.89897	9.66039e-05	0.00401953
409	WWC1	3634.5	0.335263	0.0860016	3.89833	9.68564e-05	0.00401953
410	PGBD5	414.61	0.789797	0.202602	3.89826	9.68847e-05	0.00401953
411	PSMD8	3704.68	-0.399122	0.102435	-3.89633	9.76617e-05	0.00404191
412	FRYL	4365.19	0.438146	0.112579	3.89188	9.94685e-05	0.0041067
413	PKHD1L1	40.7846	-1.91043	0.491113	-3.88999	0.000100247	0.00412485
414	ANKMY1	1496.88	0.368797	0.0948151	3.88964	0.000100393	0.00412485
415	GAPDH	32989.3	-0.271976	0.0699364	-3.88891	0.000100696	0.00412731
416	EIF5A	13337.2	-0.404418	0.104024	-3.88775	0.000101178	0.00413713
417	RPS8	19132.6	-0.518934	0.133618	-3.8837	0.00010288	0.0041966
418	RPL8	32946.9	-0.533108	0.137366	-3.88093	0.000104057	0.00423448
419	ETV6	5366.29	0.416781	0.107414	3.88013	0.0001044	0.00423831
420	GHITM	6262.97	-0.290311	0.0748873	-3.87664	0.000105908	0.00428927
421	SAMD4B	2737.1	0.353401	0.0912012	3.87496	0.000106642	0.00430541
422	GSE1	1390.98	0.463264	0.119565	3.87457	0.000106813	0.00430541
423	PGM2L1	4517.61	0.623635	0.160986	3.87385	0.000107131	0.00430805
424	DENND6B	820.256	0.370848	0.0957572	3.87279	0.000107595	0.00431647
425	LPIN2	587.552	0.525621	0.135851	3.86909	0.000109242	0.00436361
426	RPL6	16645.2	-0.412315	0.106569	-3.869	0.000109283	0.00436361
427	HELZ	5890.58	0.337602	0.0873021	3.86706	0.000110156	0.0043873
428	BRD3	1843.86	0.347146	0.0897953	3.86597	0.00011065	0.0043873
429	FOXC1	2730.25	0.428832	0.11092	3.86612	0.000110578	0.0043873
430	ATP5MJ	1771.14	-0.467212	0.120946	-3.86299	0.000112008	0.00443082
431	RPS4X	24718.5	-0.48657	0.126008	-3.86143	0.000112725	0.00444885
432	TMEM106C	1249.78	-0.503437	0.130556	-3.8561	0.000115208	0.00452585
433	GSTO1	1683.29	-0.382116	0.0990799	-3.85664	0.000114956	0.00452585
434	EEF1A1P5	1945.97	-0.416525	0.108037	-3.8554	0.000115542	0.0045285
435	RPL28	13401	-0.421852	0.109568	-3.85014	0.000118051	0.00453999
436	NLGN2	336.597	0.673832	0.174945	3.85167	0.000117315	0.00453999
437	CTU2	116.535	-0.858135	0.222842	-3.85087	0.000117699	0.00453999
438	IFT140	2179.66	0.444057	0.115263	3.85256	0.000116888	0.00453999
439	RPS13	8505.31	-0.477532	0.123971	-3.85197	0.000117169	0.00453999
440	COBL	2715.75	0.353406	0.0917998	3.84975	0.000118237	0.00453999
441	RBM24	912.181	0.504741	0.131022	3.85235	0.00011699	0.00453999
442	HNRNPH1	4386.37	-0.273254	0.0709494	-3.85139	0.000117451	0.00453999
443	TMCO1	5088.73	-0.282396	0.0733428	-3.85036	0.000117944	0.00453999
444	MGAT5	4099.63	0.36323	0.0943817	3.84852	0.000118834	0.00455264
445	TOX3	364.943	0.695168	0.180768	3.84564	0.000120238	0.00459329
446	ALDH1A3	15374	0.926617	0.240978	3.84524	0.000120436	0.00459329
447	PGK1	7148.41	-0.335996	0.0874112	-3.84386	0.000121116	0.00459864
448	FMN1	2808.45	0.433619	0.112808	3.84388	0.000121106	0.00459864
449	PRRC2C	9967.58	0.509801	0.132656	3.84303	0.000121524	0.00460383
450	TUBA1B	6918.59	-0.276193	0.0718981	-3.84145	0.000122309	0.00461301
451	BAIAP2L1	3985.98	0.348965	0.0908363	3.84169	0.000122188	0.00461301
452	SERF2	7195.87	-0.386447	0.100686	-3.83814	0.000123972	0.0046654
453	RPL7A	22850.3	-0.489638	0.127634	-3.83626	0.000124922	0.0046908
454	RPL22L1	270.281	-0.669518	0.174591	-3.83478	0.000125675	0.00470865
455	GLDN	118.353	-1.44705	0.377524	-3.83301	0.000126584	0.00473231
456	AAK1	2870.97	0.438841	0.114548	3.83105	0.000127597	0.00475972
457	DIXDC1	1523.09	0.666324	0.174008	3.82926	0.000128528	0.00476639
458	CASTOR3	1585.3	0.324454	0.0847225	3.82961	0.000128348	0.00476639
459	SH3BP4	3007.5	0.423351	0.110562	3.82909	0.000128617	0.00476639
460	STOX1	1748.17	0.379339	0.0990987	3.82789	0.000129248	0.00477937
461	PHF12	1163.13	0.359606	0.0939778	3.8265	0.000129979	0.00479595
462	CCP110	2212.47	0.432271	0.113003	3.8253	0.000130615	0.004809
463	RTL6	1299.42	0.35348	0.0924644	3.82288	0.000131904	0.00482512
464	OPLAH	246.134	-0.551881	0.14436	-3.82295	0.000131863	0.00482512
465	CEP170	1713.45	0.461579	0.120725	3.8234	0.000131626	0.00482512
466	MAP3K9	2316.05	0.501772	0.131277	3.82223	0.00013225	0.0048274
467	MTND4P24	3628.46	-0.661272	0.173066	-3.82092	0.000132953	0.00484268
468	CARM1P1	133.885	-1.16213	0.304209	-3.82018	0.000133354	0.00484689
469	TSC22D2	2137.31	0.461268	0.120801	3.81841	0.000134315	0.00487143
470	SHROOM4	450.42	0.623799	0.163418	3.81719	0.000134979	0.00487899
471	TMEM178B	471.908	0.950162	0.248946	3.81675	0.000135224	0.00487899
472	REV3L	2168.44	0.391422	0.102562	3.81645	0.000135384	0.00487899
473	CYP51A1	7208.78	-0.337467	0.0884567	-3.81506	0.000136152	0.00489628
474	HAX1	1970.16	-0.350651	0.0919699	-3.81267	0.000137475	0.00493344
475	AFAP1	2188.38	0.461532	0.121078	3.81185	0.000137932	0.00493943
476	RN7SL674P	662.273	-0.760608	0.199583	-3.81098	0.000138418	0.00494641
477	PLIN4	77.2271	0.88299	0.23192	3.8073	0.000140492	0.00499953
478	SH3RF1	2516.71	0.344994	0.0906043	3.8077	0.000140267	0.00499953
479	NAXE	1561.21	-0.395072	0.103854	-3.80412	0.000142308	0.00505357
480	PHB1	2799.2	-0.346444	0.0910984	-3.80297	0.000142974	0.00506666
481	IDS	7156.96	0.364628	0.0959127	3.80167	0.000143724	0.00508262
482	CIC	2622.85	0.374732	0.0986264	3.79951	0.00014498	0.0051164
483	TRIB2	1494.15	0.399169	0.105108	3.79772	0.000146036	0.005143
484	RPS21	3697.37	-0.485561	0.128052	-3.79192	0.000149489	0.00525373
485	ADNP	6012.75	0.304475	0.0803321	3.7902	0.000150523	0.00527607
486	ATP5MC3	3565.44	-0.402519	0.10621	-3.78984	0.000150745	0.00527607
487	TRIM14	2740.74	0.422162	0.111419	3.78896	0.000151278	0.00528387
488	UQCRH	2774.01	-0.458093	0.12095	-3.78747	0.00015219	0.00530482
489	NLRC5	222.623	0.9558	0.252465	3.78587	0.000153171	0.00530927
490	DNAJA4	7459.01	0.30513	0.0805914	3.78614	0.000153007	0.00530927
491	NR6A1	294.287	0.684904	0.180917	3.78574	0.000153254	0.00530927
492	XRRA1	841.297	0.468781	0.123908	3.7833	0.000154764	0.00533984
493	ZFP36L2	2360.29	0.41182	0.108844	3.78357	0.000154594	0.00533984
494	MTND5P11	135720	-0.304177	0.0804276	-3.78199	0.000155578	0.00535704
495	RAB11FIP1	26905.4	0.341102	0.0902054	3.7814	0.00015595	0.00535902
496	LOC105375913	65.6783	1.37494	0.363784	3.77954	0.000157117	0.00538821
497	SMURF1	2603.04	0.441575	0.116876	3.77815	0.000157995	0.00540744
498	TECR	7025.96	-0.375881	0.099549	-3.77584	0.000159468	0.00543598
499	H4C13	431.84	-0.871143	0.230705	-3.776	0.000159365	0.00543598
500	TRAPPC10	1424.17	0.362088	0.0959138	3.77514	0.000159919	0.00544046
501	C7orf50	998.667	-0.404098	0.107124	-3.77227	0.000161772	0.00548157
502	SLC20A1	2001.06	0.58992	0.156373	3.77251	0.000161612	0.00548157
503	PSG1	22.2845	-1.95241	0.517978	-3.76929	0.000163716	0.00553639
504	DTHD1	7778.24	0.517718	0.137436	3.76697	0.000165238	0.00557677
505	CBX5	7796.02	0.362037	0.0962145	3.76281	0.000168015	0.00564719
506	ZKSCAN8	1501.23	0.352882	0.0937929	3.76236	0.00016832	0.00564719
507	RPRD2	3288	0.288798	0.0767492	3.76288	0.000167965	0.00564719
508	RPL37A	21454.2	-0.460913	0.122732	-3.75543	0.000173041	0.00579415
509	CACNB3	470.994	0.556464	0.148237	3.75388	0.000174118	0.00581875
510	CCDC85A	19.7282	-2.26736	0.604149	-3.75299	0.00017474	0.0058257
511	ATP5PB	4886.93	-0.34952	0.0931408	-3.7526	0.000175011	0.0058257
512	IRF7	363.321	0.869555	0.231992	3.74821	0.000178104	0.0059171
513	TANC2	3922.11	0.570681	0.152279	3.74759	0.000178538	0.00591995
514	RN7SL174P	228.531	-0.77583	0.207081	-3.7465	0.00017932	0.00593431
515	CCDC183-AS1	38.8508	1.36769	0.365141	3.74564	0.000179933	0.00594304
516	CARD11	159.157	1.04771	0.280004	3.74176	0.000182738	0.0060231
517	ZMAT3	7218.45	0.429601	0.114827	3.74131	0.000183065	0.0060231
518	NGFR	750.73	-0.704053	0.188307	-3.73885	0.000184861	0.00607043
519	JHY	1589.6	0.495624	0.132581	3.73828	0.000185286	0.00607202
520	INHBB	443.416	0.620524	0.166012	3.73782	0.000185623	0.00607202
521	RPL3	25558.5	-0.483692	0.129458	-3.7363	0.000186748	0.0060854
522	NRP2	1983.29	0.415032	0.111071	3.73664	0.000186496	0.0060854
523	ZNF189	893.022	0.475111	0.127204	3.73505	0.000187681	0.00610225
524	LHFPL2	1158.22	0.567579	0.151977	3.73464	0.000187982	0.00610225
525	COX7A2	3739.55	-0.431867	0.115737	-3.73143	0.000190392	0.00615699
526	SNRK	1339.45	0.360056	0.0964902	3.73153	0.000190322	0.00615699
527	TTLL5	3126.05	0.353891	0.0948645	3.73049	0.000191108	0.00616839
528	RPS3	14147.9	-0.496426	0.133097	-3.7298	0.000191631	0.00617357
529	RPL9P8	1305.64	-0.648617	0.173975	-3.72821	0.000192844	0.00620091
530	CCDC141	20.6695	-2.55503	0.685565	-3.7269	0.000193847	0.00622138
531	CENPBD2P	1293.43	0.359871	0.0965975	3.72547	0.000194951	0.00623331
532	AEBP1	130.951	1.3816	0.370811	3.72587	0.000194642	0.00623331
533	RPS7	15488.2	-0.520377	0.139725	-3.72429	0.000195865	0.00625079
534	AMZ2	3111.02	-0.321281	0.0862949	-3.72306	0.000196826	0.00626968
535	LRRC8B	2636.41	0.328911	0.088377	3.72168	0.000197901	0.00629213
536	WARS1	4517.75	0.383009	0.10293	3.72105	0.000198395	0.00629609
537	RPL14	11018.7	-0.383808	0.103162	-3.72045	0.000198866	0.00629928
538	SLFN13	1183.83	0.519189	0.139762	3.71481	0.000203358	0.00642959
539	H2AZ1	3320.98	-0.372816	0.100397	-3.7134	0.00020449	0.00645339
540	COMMD10	985.702	-0.403503	0.108695	-3.71226	0.000205414	0.00647055
541	RPL13	14851.2	-0.48859	0.1317	-3.70986	0.000207375	0.00652023
542	CNBP	7673.66	-0.358992	0.0967913	-3.70893	0.000208139	0.00653218
543	FBL	1606.95	-0.428977	0.115681	-3.70827	0.000208678	0.00653705
544	RAPGEF1	1778.39	0.374773	0.101082	3.70761	0.000209226	0.00654215
545	RPL36A	1300.65	-0.511701	0.138048	-3.7067	0.000209977	0.00654527
546	ITGA2	12467.4	0.596881	0.161034	3.70656	0.000210095	0.00654527
547	SMIM30	1297.87	-0.3141	0.08478	-3.70488	0.000211489	0.00655269
548	H3C12	133.501	-0.989016	0.266933	-3.70511	0.000211303	0.00655269
549	RN7SL411P	833.871	-0.729005	0.196722	-3.70576	0.000210759	0.00655269
550	RPS29	3205.09	-0.492447	0.133063	-3.70086	0.000214873	0.00662135
551	MRPL1	823.239	-0.458016	0.123735	-3.7016	0.000214246	0.00662135
552	SP110	1628.8	0.588562	0.159026	3.70104	0.000214718	0.00662135
553	RC3H2	4185.11	0.375684	0.10155	3.6995	0.000216023	0.00664476
554	ANKFY1	3782.96	0.349304	0.0944711	3.69747	0.000217758	0.00668602
555	SLIRP	876.326	-0.44279	0.119855	-3.69438	0.000220427	0.00673152
556	DYNC2H1	4554.44	0.497874	0.134744	3.69497	0.000219909	0.00673152
557	ANKRD28	2329.7	0.293419	0.0794142	3.69479	0.00022007	0.00673152
558	PITPNM1	2985.46	0.332406	0.0900493	3.69137	0.000223048	0.00679936
559	ENO1	10994.3	-0.286559	0.0776607	-3.68989	0.000224353	0.0068269
560	CSNK1D	4719.65	0.270396	0.0732905	3.68937	0.000224807	0.00682851
561	PRKD2	1767.46	0.316447	0.0858396	3.68649	0.000227369	0.00686954
562	KIF24	1203.33	0.390427	0.105904	3.68663	0.000227247	0.00686954
563	PHC3	4285.63	0.255464	0.069286	3.68709	0.000226829	0.00686954
564	DDX60	2067.71	1.26002	0.341983	3.68445	0.000229195	0.00691244
565	ARHGAP21	5096.16	0.523717	0.142204	3.68286	0.000230632	0.00691668
566	FZD5	1450.15	0.360076	0.0977684	3.68295	0.000230548	0.00691668
567	POU2F1	2127.38	0.378994	0.102898	3.68321	0.000230312	0.00691668
568	FDPS	4641.87	-0.44013	0.11952	-3.68249	0.000230963	0.00691668
569	DTX2P1	350.658	0.589942	0.160226	3.68194	0.000231469	0.00691965
570	ZNF254	1558.66	0.351276	0.0954279	3.68106	0.000232263	0.00692526
571	ZNF618	619.181	0.851377	0.231319	3.68053	0.000232746	0.00692526
572	ANKRD50	3455.42	0.32998	0.089664	3.68019	0.000233063	0.00692526
573	NEK4	1624.88	0.333724	0.0906871	3.67994	0.000233285	0.00692526
574	RPL4	25438.5	-0.398831	0.108448	-3.67762	0.000235422	0.00697654
575	TRIM25	3023.89	0.436548	0.11873	3.67682	0.000236162	0.00698628
576	SNORA12	127.374	-0.889555	0.242076	-3.6747	0.000238133	0.00703236
577	ADK	1199.91	-0.380273	0.103523	-3.67333	0.000239412	0.00705789
578	DCTN3	1018.5	-0.433523	0.118177	-3.66843	0.000244046	0.00718206
579	ZNF462	3541.25	0.356476	0.0972051	3.66726	0.000245167	0.00720257
580	ZC3HAV1	5269.14	0.449947	0.122739	3.66588	0.000246488	0.00722889
581	CSRNP2	1064.4	0.393306	0.107428	3.66111	0.000251121	0.00733946
582	TSPYL4	893.787	0.346975	0.0947693	3.66126	0.000250983	0.00733946
583	ABHD2	14249.7	0.368099	0.100564	3.66035	0.000251866	0.00734036
584	RSL24D1	3034.01	-0.391895	0.107076	-3.65997	0.000252241	0.00734036
585	PTPRO	28.9203	-1.39756	0.381871	-3.65977	0.000252446	0.00734036
586	EIF3E	8407.04	-0.333804	0.0912225	-3.65923	0.000252973	0.00734311
587	SUSD6	3634.74	0.376073	0.102811	3.6579	0.000254294	0.00736891
588	PTPRJ	3337.75	0.302181	0.0826511	3.65611	0.000256076	0.00740792
589	TMEM94	1888.61	0.315886	0.0864213	3.65518	0.000257	0.00742203
590	CCDC7	417.497	-0.609408	0.166807	-3.65338	0.000258815	0.00746177
591	ERBB4	742.645	0.643855	0.176284	3.65238	0.00025982	0.00747807
592	PSMA4	4109.54	-0.281799	0.0772004	-3.65023	0.000262006	0.00752826
593	CHST9	8671.48	0.342531	0.0938985	3.64789	0.000264402	0.00757152
594	GLS2	80.4501	-1.08135	0.296399	-3.6483	0.000263983	0.00757152
595	RBM12B	1012.52	0.395184	0.108484	3.64278	0.000269704	0.00771037
596	NR2C2	1828.49	0.308607	0.0847321	3.64215	0.000270374	0.00771654
597	CLIC5	1072.93	0.72886	0.200212	3.64044	0.000272177	0.007755
598	PTPN21	1163.33	0.409125	0.112461	3.63793	0.000274841	0.00781779
599	NDUFB11	1350.37	-0.427056	0.117562	-3.63262	0.000280559	0.00795384
600	ZNF318	1244.98	0.366042	0.100758	3.63288	0.000280279	0.00795384
601	RAB7B	698.71	-0.531731	0.146405	-3.63192	0.000281325	0.0079623
602	TNRC6B	6511.45	0.402884	0.110962	3.63084	0.000282499	0.00796938
603	SIDT1	767.52	0.475426	0.130957	3.6304	0.000282981	0.00796938
604	CDCA7	41.7235	-1.32101	0.363865	-3.63049	0.000282883	0.00796938
605	RERE	5609.93	0.327461	0.0902268	3.62931	0.000284181	0.00798994
606	BCO1	204.838	-0.739143	0.203742	-3.62783	0.000285812	0.00802255
607	TRPV4	1443.88	0.391595	0.10809	3.62287	0.000291358	0.0081513
608	RPS6	37884.4	-0.514327	0.141955	-3.62316	0.000291029	0.0081513
609	OAT	5925.27	-0.290307	0.0801665	-3.6213	0.000293122	0.00816175
610	NSUN7	1512.15	0.369694	0.10209	3.62126	0.00029317	0.00816175
611	LOC105373703	55.8908	-1.19391	0.329658	-3.62168	0.0002927	0.00816175
612	YBX1P2	119.752	-0.700575	0.193498	-3.62058	0.000293942	0.00816987
613	RPL19	32660.7	-0.351833	0.0972845	-3.61653	0.000298574	0.00824471
614	GLIS2	677.261	0.46469	0.128455	3.61753	0.000297427	0.00824471
615	TTC9	8089.53	0.307405	0.0849912	3.6169	0.000298151	0.00824471
616	RPS14	14182.6	-0.481726	0.133178	-3.61714	0.000297872	0.00824471
617	SIK3	1812.28	0.364088	0.100749	3.61382	0.000301723	0.00831817
618	MDH1	3986.7	-0.308734	0.0854868	-3.61148	0.000304457	0.00837995
619	RHOBTB1	686.924	0.549673	0.152287	3.60946	0.000306837	0.00841534
620	SPRY4	445.482	0.668957	0.185343	3.60929	0.00030704	0.00841534
621	MRPS22	1401.9	-0.371901	0.103045	-3.60913	0.000307227	0.00841534
622	ECHDC3	113.953	-0.874342	0.242451	-3.60626	0.000310639	0.00849514
623	PLP2	5929.15	-0.410428	0.113914	-3.60296	0.000314617	0.00857633
624	SELENOH	1399.1	-0.397117	0.110216	-3.60309	0.000314452	0.00857633
625	ELOC	1783.76	-0.273951	0.076116	-3.59913	0.000319283	0.00868961
626	TMEM184B	2964.74	0.40044	0.111305	3.59767	0.000321081	0.00871068
627	MAP6	1406.19	0.445699	0.123884	3.59772	0.000321023	0.00871068
628	SDR16C5	2646.38	-0.443773	0.123397	-3.59631	0.00032276	0.00874226
629	COX6C	2263.51	-0.3477	0.0967192	-3.59494	0.000324464	0.00877445
630	RPL13A	36807.1	-0.467487	0.130094	-3.59346	0.000326313	0.00878258
631	LARP1	9764.67	0.304723	0.0847989	3.59348	0.000326288	0.00878258
632	SMAP2	2119.94	0.32696	0.0909818	3.59368	0.000326039	0.00878258
633	MTHFD2L	476.29	-0.406249	0.11307	-3.5929	0.000327019	0.00878766
634	ETS2	2937.31	0.3592	0.100117	3.5878	0.000333484	0.00892968
635	XAF1	918.428	1.26343	0.352118	3.58809	0.000333114	0.00892968
636	IFFO2	4551.91	0.379993	0.105922	3.58749	0.000333879	0.00892968
637	PLCG1	884.325	0.420864	0.117352	3.58634	0.000335351	0.00895498
638	GGT7	672.944	-0.522978	0.145959	-3.58306	0.000339596	0.00903994
639	ANKFN1	653.612	0.526922	0.147053	3.5832	0.000339407	0.00903994
640	TROAP-AS1	252.259	0.642849	0.179549	3.58035	0.000343128	0.00911571
641	LOC100129034	998.84	0.446629	0.124754	3.58006	0.000343514	0.00911571
642	KCNE1	807.512	0.571758	0.15991	3.5755	0.000349557	0.00925368
643	GINS2	47.2314	-1.10692	0.30967	-3.57451	0.000350889	0.00925368
644	SRGAP1	2760.49	0.392213	0.109712	3.57494	0.000350307	0.00925368
645	RAPGEF2	1817.93	0.423759	0.118545	3.57466	0.000350682	0.00925368
646	CEP131	266.099	0.633123	0.177185	3.57323	0.000352606	0.00928457
647	FAM171A1	399.081	0.849481	0.237776	3.57261	0.000353436	0.00929202
648	ZNF518B	1531.04	0.375976	0.105322	3.56977	0.000357296	0.00936457
649	WDTC1	3170.93	0.274703	0.0769477	3.57	0.000356978	0.00936457
650	TUB	289.112	0.521941	0.146231	3.5693	0.000357936	0.00936691
651	GATA3	256.597	0.859646	0.240883	3.56872	0.000358723	0.00937309
652	LAPTM4B	4476.71	-0.356221	0.0998287	-3.56832	0.000359278	0.0093732
653	HYDIN	4395.57	0.524043	0.146898	3.5674	0.000360547	0.00937361
654	GNA14	152.282	0.588218	0.164884	3.56746	0.000360452	0.00937361
655	RPL7P9	261.522	-0.677262	0.189863	-3.5671	0.000360947	0.00937361
656	LPP	8969.22	0.404902	0.113533	3.56637	0.000361961	0.0093856
657	VSTM2L	6252.37	0.387315	0.108667	3.56422	0.000364934	0.00943393
658	RPS11	21659.3	-0.388574	0.10901	-3.56456	0.000364463	0.00943393
659	SP100	3372.69	0.365063	0.102538	3.56029	0.000370451	0.00956203
660	DCP2	2957.74	0.270947	0.0761225	3.55935	0.000371772	0.00956709
661	CHROMR	187.218	0.654372	0.183831	3.55963	0.000371379	0.00956709
662	LIG3	1548.66	0.314026	0.0882362	3.55893	0.000372375	0.00956813
663	BBX	5871.32	0.319615	0.0898206	3.55837	0.000373161	0.00957387
664	IDI1	4901.94	-0.302971	0.085197	-3.55612	0.000376378	0.00963444
665	SKIL	7237.46	0.441614	0.124191	3.55592	0.000376655	0.00963444
666	COX7B	1549.81	-0.449816	0.1266	-3.55306	0.000380774	0.00972518
667	RABGAP1L	6290	0.343907	0.0969135	3.5486	0.000387282	0.00987657
668	LDHA	14053.6	-0.282637	0.0796691	-3.54763	0.000388715	0.00989827
669	GFPT1	7746.42	0.338803	0.0955818	3.54464	0.00039315	0.00999623
670	ELP4	790.823	-0.330968	0.0933862	-3.54408	0.000393986	0.0100025
671	PDPR	1458.7	0.378163	0.106742	3.54279	0.000395916	0.0100366
672	HERC5	236.445	1.99227	0.562516	3.54171	0.000397549	0.010063
673	PARP9	4157.2	0.506512	0.143102	3.53951	0.000400876	0.0101321
674	MVB12B	345.307	0.57596	0.162762	3.53865	0.000402173	0.0101498
675	DNAH5	8882.42	0.445337	0.125957	3.53562	0.000406823	0.0102519
676	TNFAIP2	1236.55	0.654985	0.185323	3.53429	0.000408871	0.0102864
677	KLHL5	4190.23	0.490009	0.13867	3.53362	0.000409911	0.0102864
678	EIF2A	2951.95	-0.296364	0.0838714	-3.53356	0.000410007	0.0102864
679	SAMD9L	2046.91	1.18827	0.336518	3.53108	0.000413872	0.0103377
680	SF3B5	1798.06	-0.330666	0.0936426	-3.53115	0.000413754	0.0103377
681	NDUFS4	1131.84	-0.385787	0.109234	-3.53174	0.000412841	0.0103377
682	MRPL51	2101.19	-0.39538	0.111987	-3.53059	0.000414638	0.0103416
683	H2BC8	715.528	-0.472208	0.133782	-3.52969	0.000416054	0.0103617
684	POGZ	2159.43	0.323907	0.091791	3.52874	0.000417539	0.0103835
685	KATNAL1	1005.68	0.603663	0.171132	3.52747	0.000419558	0.0104033
686	SDHD	2161.09	-0.350606	0.0993846	-3.52777	0.000419069	0.0104033
687	FAM83D	1272.08	-0.404912	0.114847	-3.52567	0.000422411	0.0104436
688	LRP2BP	676.047	0.528178	0.149805	3.52577	0.000422259	0.0104436
689	H2BC4	4924.35	-0.372483	0.105716	-3.52342	0.000426014	0.0105174
690	DDX58	2033.43	1.17596	0.333849	3.52242	0.000427622	0.0105418
691	USP36	936.855	0.389317	0.110596	3.52016	0.00043129	0.0106169
692	PSMB1	4258.81	-0.438417	0.124569	-3.51946	0.000432421	0.0106293
693	IRF9	1401.09	0.560554	0.159296	3.51894	0.000433275	0.0106349
694	CMTM4	5537.68	0.268475	0.0763157	3.51796	0.000434883	0.010659
695	KAT6B	1910.14	0.278388	0.0791507	3.51719	0.00043615	0.010666
696	MGAT4A	1209.12	0.490248	0.139393	3.51702	0.00043642	0.010666
697	NRIP1	6032.59	0.360435	0.102514	3.51597	0.000438146	0.0106734
698	LARP4B	5182.16	0.244692	0.069598	3.51578	0.000438456	0.0106734
699	TRIM31	58.5682	1.48317	0.42187	3.51569	0.000438607	0.0106734
700	YEATS2	1913.05	0.356027	0.101296	3.51471	0.000440241	0.0106979
701	MTCH2	3104.45	-0.260942	0.0742542	-3.51418	0.000441117	0.0107039
702	CAMK1D	4243.08	0.307634	0.0875528	3.5137	0.000441917	0.010708
703	DNAH1	807.011	0.619782	0.176439	3.51273	0.000443535	0.0107319
704	REL	3444.15	0.322403	0.0918014	3.51196	0.000444807	0.0107474
705	MTND2P28	250454	-0.272374	0.0775645	-3.51158	0.000445457	0.0107478
706	MAK	842.132	0.412548	0.117594	3.50824	0.000451081	0.0108374
707	NOTCH2NLC	116.269	0.831561	0.236986	3.50891	0.000449955	0.0108374
708	KYAT3	1315.71	-0.333313	0.0950043	-3.50839	0.000450819	0.0108374
709	PAPOLA-DT	120.9	0.7346	0.209465	3.50703	0.000453139	0.0108715
710	IDH3B	912.9	-0.342574	0.0977265	-3.50544	0.000455859	0.0109214
711	STS	5145.69	0.399934	0.114113	3.50472	0.000457086	0.0109354
712	NDST1	9326.51	0.53423	0.152583	3.50123	0.00046311	0.0110639
713	GABRE	301.035	0.717249	0.20489	3.50066	0.000464105	0.0110721
714	PRR36	231.015	0.807721	0.230977	3.49698	0.000470565	0.0111965
715	GPATCH2L	2257.34	0.311082	0.0889964	3.49545	0.000473269	0.0111965
716	PCNX1	3777.05	0.367921	0.105222	3.49662	0.0004712	0.0111965
717	EEF1G	25674.4	-0.435795	0.124661	-3.49585	0.00047255	0.0111965
718	TRMT9B	485.878	0.563247	0.161135	3.49551	0.00047316	0.0111965
719	RPS14P2	499.845	-0.533033	0.152484	-3.49568	0.000472863	0.0111965
720	HMGCL	1082.64	-0.311841	0.0892309	-3.49477	0.000474478	0.0112095
721	SLPI	153326	-0.507541	0.14532	-3.49256	0.000478411	0.01124
722	ZNF629	1207.96	0.296317	0.0848337	3.49292	0.000477767	0.01124
723	PHB2	2979.13	-0.339128	0.0970865	-3.49305	0.00047754	0.01124
724	CHST15	2755.5	0.43382	0.124205	3.49278	0.000478019	0.01124
725	NIFK	1561.75	-0.331057	0.0948006	-3.49214	0.00047917	0.0112423
726	ENTPD7	3193.05	0.453477	0.129882	3.49146	0.000480381	0.0112552
727	SAV1	1435.01	0.292795	0.0838927	3.49011	0.000482815	0.0112812
728	KMT2E	5227.44	0.276403	0.0791953	3.49015	0.000482756	0.0112812
729	GNAQ	6081.42	0.284147	0.0814486	3.48866	0.000485447	0.0113271
730	VWA2	856.051	0.477152	0.136794	3.48811	0.000486445	0.0113348
731	IQCH	764.535	0.428021	0.122735	3.48734	0.000487842	0.0113414
732	PATL1	1923.95	0.44711	0.128227	3.48686	0.000488725	0.0113414
733	LSM3	1963.64	-0.375093	0.107571	-3.48693	0.0004886	0.0113414
734	MAP3K13	2396.19	0.264459	0.0758597	3.48616	0.00049001	0.0113512
735	USF3	3040.19	0.393408	0.112857	3.4859	0.000490486	0.0113512
736	FRS3	67.1999	0.904755	0.259688	3.484	0.000493975	0.011401
737	BMPR2	9877.12	0.390052	0.111946	3.48428	0.000493467	0.011401
738	RPL30	7104.86	-0.455859	0.130864	-3.48346	0.000494971	0.0114085
739	HNRNPA1	14277.5	-0.305472	0.0877024	-3.48306	0.000495722	0.0114103
740	TK1	117.554	-0.845415	0.242848	-3.48126	0.000499066	0.0114562
741	RPL13P12	496.559	-0.594062	0.170638	-3.48142	0.000498755	0.0114562
742	LGI3	71.3278	-0.979304	0.281337	-3.4809	0.000499738	0.0114562
743	TTLL4	921.39	0.342777	0.0984892	3.48035	0.000500761	0.0114643
744	CLDN8	549.555	-0.543951	0.156337	-3.47934	0.000502651	0.0114921
745	KCNQ1OT1	464.582	0.655208	0.188375	3.47821	0.000504773	0.0115251
746	SLC25A11	1133.22	-0.397961	0.114439	-3.4775	0.000506106	0.01154
747	ATP11A	2120.79	0.345699	0.0994379	3.47653	0.00050795	0.0115511
748	GLCCI1	1107.93	0.394107	0.113356	3.47671	0.000507606	0.0115511
749	ATP5F1C	3782.51	-0.312792	0.0900482	-3.47361	0.000513509	0.0116464
750	RPL15	29711.5	-0.392438	0.112977	-3.47362	0.000513486	0.0116464
751	RTL5	216.874	1.02706	0.295931	3.47059	0.000519318	0.0116775
752	EBP	1516.27	-0.493604	0.142273	-3.46941	0.000521597	0.0116775
753	ZNF337	420.888	0.398112	0.114729	3.47002	0.000520428	0.0116775
754	RPS15	11631.1	-0.402101	0.115902	-3.46934	0.000521748	0.0116775
755	SPIRE1	1413.67	0.325008	0.0936297	3.47121	0.000518123	0.0116775
756	NATD1	774.794	0.387489	0.111588	3.4725	0.000515627	0.0116775
757	ARHGEF40	486.024	0.659349	0.190047	3.46939	0.00052164	0.0116775
758	SNX19	5984.62	0.254839	0.0734401	3.47003	0.000520398	0.0116775
759	NACC2	2078.62	0.423026	0.121883	3.47076	0.000518985	0.0116775
760	MTND1P23	43446.7	-0.287635	0.0828574	-3.47144	0.000517676	0.0116775
761	SMG6	2250.76	0.273346	0.0788523	3.46655	0.000527182	0.0117837
762	MALAT1	56096.4	0.818163	0.236064	3.46586	0.000528547	0.0117919
763	AMPD3	1770.8	0.308188	0.0889263	3.46566	0.000528939	0.0117919
764	MED13	6642.03	0.330929	0.0955135	3.46473	0.000530755	0.0118169
765	HCFC1	4253.77	0.310188	0.0896224	3.46106	0.000538054	0.0119329
766	XIAP	3463.15	0.345875	0.0999268	3.46128	0.000537616	0.0119329
767	FSTL4	35.8609	-1.29772	0.37495	-3.46105	0.000538069	0.0119329
768	NSD3	5824.4	0.322483	0.0932537	3.45813	0.000543947	0.0120421
769	CUL7	1195.07	0.282418	0.0816733	3.4579	0.00054441	0.0120421
770	BLACAT1	324.785	0.435951	0.126194	3.45461	0.000551098	0.0121743
771	GAS8	867.906	0.394479	0.114344	3.44993	0.000560725	0.0123709
772	MRPL23	479.62	-0.469711	0.136184	-3.44908	0.000562495	0.0123938
773	RACK1	23477.3	-0.406621	0.117933	-3.44789	0.000564985	0.012422
774	STK10	1187.87	0.449225	0.130294	3.44777	0.000565234	0.012422
775	MGRN1	1175.99	0.337614	0.0979982	3.4451	0.000570847	0.0125292
776	APOBEC3F	410.639	0.524888	0.152403	3.44407	0.000573017	0.0125606
777	KLHL24	4492.13	0.283105	0.0822228	3.44314	0.000574993	0.0125877
778	RPL18	6299.82	-0.494262	0.14359	-3.44218	0.000577041	0.0126066
779	PEAK1	3352.34	0.364817	0.105989	3.44204	0.000577338	0.0126066
780	RYR2	38.8831	-1.43472	0.417072	-3.43999	0.000581733	0.0126863
781	CPM	2690.59	-0.524618	0.152557	-3.43884	0.000584209	0.0127239
782	RLBP1	52.337	-1.32131	0.384573	-3.43578	0.00059086	0.0128523
783	CCDC9B	1052.06	0.562792	0.163843	3.43494	0.000592675	0.0128674
784	RPS23	10398.6	-0.43395	0.12634	-3.43477	0.000593064	0.0128674
785	CREBRF	1225.1	0.300281	0.0874405	3.43412	0.000594488	0.0128818
786	MTF1	3050.59	0.360648	0.105083	3.43204	0.000599055	0.0129643
787	ARHGAP31	607.868	0.429238	0.125131	3.43032	0.000602867	0.0130137
788	MTATP8P1	65560.9	-0.326181	0.0950818	-3.43053	0.0006024	0.0130137
789	DMRT3	239.808	-0.808505	0.235821	-3.42847	0.000607004	0.0130864
790	NKPD1	26.9293	-1.57139	0.458454	-3.42758	0.00060899	0.0131126
791	TMEM256	367.164	-0.643578	0.187852	-3.42598	0.000612583	0.01314
792	ANKRD11	3016.45	0.354949	0.103587	3.42659	0.000611203	0.01314
793	CASP1	1127.58	-0.335512	0.0979222	-3.42631	0.000611836	0.01314
794	KMT2A	4571.47	0.359919	0.105073	3.42543	0.000613833	0.0131503
795	LOC100129534	122.409	0.805714	0.235323	3.42386	0.00061738	0.0132096
796	SRP9	7478.63	-0.277497	0.081075	-3.42272	0.000619969	0.0132483
797	RPL5	16916.4	-0.410791	0.120057	-3.42163	0.00062246	0.0132849
798	ATXN1	2858.71	0.314024	0.0917856	3.42128	0.000623263	0.0132853
799	RALGAPB	5349.76	0.306395	0.0895887	3.42002	0.000626161	0.0133205
800	SNRPD1	1218.08	-0.333773	0.0975978	-3.41988	0.000626477	0.0133205
801	ZNF839	374.729	0.41465	0.121275	3.41908	0.000628322	0.0133264
802	N4BP2L2-IT2	52.8777	1.19977	0.350875	3.41937	0.000627656	0.0133264
803	ZNF516	1970.51	0.386556	0.113184	3.41529	0.000637134	0.0134965
804	CFAP251	5331.83	0.33921	0.0993455	3.41445	0.000639115	0.0135
805	PPP1R3B	838.52	0.343536	0.100611	3.41451	0.000638979	0.0135
806	FOXK1	3429.36	0.346203	0.101401	3.4142	0.000639685	0.0135
807	CX3CL1	3901.28	0.415167	0.121664	3.41239	0.000643948	0.0135638
808	PCDH7	5492.3	0.436412	0.127896	3.41225	0.0006443	0.0135638
809	BTF3	14457.5	-0.355339	0.104164	-3.41135	0.000646425	0.0135917
810	TXLNB	518.305	0.413547	0.121254	3.41058	0.000648256	0.0136121
811	NAV1	3629.36	0.395633	0.116012	3.41027	0.000648996	0.0136121
812	GBP4	666.06	1.35727	0.398192	3.40858	0.000653031	0.0136799
813	SNORA68	120.384	-1.00459	0.29479	-3.4078	0.00065488	0.0136849
814	FSTL1	5370.79	0.517501	0.151857	3.40783	0.000654825	0.0136849
815	DIP2B	4302.48	0.363819	0.10679	3.40686	0.000657137	0.0137152
816	FAM216B	10758.6	0.344706	0.101258	3.40424	0.000663481	0.0138306
817	MYO1E	5904.19	0.364719	0.107231	3.40124	0.000670804	0.0139662
818	H4C3	1032.29	-0.605304	0.177987	-3.40083	0.00067182	0.0139702
819	UBA52	9247.09	-0.307079	0.0903052	-3.40046	0.000672726	0.013972
820	ABR	3733.98	0.27973	0.0822949	3.39912	0.000676035	0.0140065
821	C17orf97	866.044	0.383444	0.112807	3.39912	0.000676024	0.0140065
822	STK4	2261.32	0.289547	0.0852191	3.39768	0.000679593	0.0140329
823	CSNK1G1	3631.59	0.285597	0.0840583	3.39761	0.000679781	0.0140329
824	PSMD13	2343.9	-0.344667	0.101426	-3.39823	0.000678243	0.0140329
825	RREB1	4980.86	0.32496	0.0956642	3.39688	0.000681589	0.0140361
826	SCARNA2	3718.27	-0.510074	0.150156	-3.39697	0.000681374	0.0140361
827	LY96	137.848	-0.64832	0.190924	-3.3957	0.000684529	0.0140796
828	HELZ2	1172.65	1.07566	0.317033	3.39292	0.00069153	0.01414
829	RBM38	1042.01	0.447396	0.13186	3.39295	0.000691438	0.01414
830	ZC3H4	2187.34	0.309225	0.0911235	3.39347	0.000690141	0.01414
831	PKD1	1052.94	0.461316	0.135979	3.39255	0.000692454	0.01414
832	YLPM1	4624.78	0.297387	0.0876187	3.39411	0.000688524	0.01414
833	SKI	2582.09	0.347072	0.102299	3.39272	0.000692025	0.01414
834	SERTAD2	2499.68	0.317095	0.0935226	3.39057	0.000697471	0.0142254
835	RNF7P1	29.6769	1.65374	0.48797	3.38902	0.000701429	0.014289
836	FAM102A	4023.66	0.273365	0.0806995	3.38745	0.000705468	0.0143541
837	SLC5A3	1606.85	0.308492	0.0911046	3.38613	0.000708867	0.0143974
838	IFI44	805.161	0.745545	0.220187	3.38596	0.000709288	0.0143974
839	TNRC6A	1889.96	0.370248	0.109369	3.38531	0.000710968	0.0144143
840	TMOD2	559.048	0.619932	0.183168	3.38449	0.00071311	0.0144405
841	PTPN3	4700.94	0.238097	0.0703626	3.38386	0.000714742	0.0144434
842	VANGL1	2875.04	0.322215	0.0952233	3.38378	0.000714954	0.0144434
843	SNRPB	1626.29	-0.379643	0.112274	-3.3814	0.000721167	0.0145517
844	CEP126	1872.29	0.448759	0.132731	3.38097	0.000722312	0.0145575
845	DNAAF9	1039.17	0.383093	0.113328	3.3804	0.000723801	0.0145702
846	NFIC	7447.75	0.25523	0.0755125	3.37998	0.000724919	0.0145755
847	SUCLA2	1760.78	-0.285834	0.0845901	-3.37905	0.00072738	0.0146077
848	PEF1	1643.09	-0.259169	0.0767085	-3.37863	0.000728486	0.0146127
849	PEX26	2086.52	0.303028	0.0897035	3.3781	0.000729885	0.0146235
850	ARHGAP19	380.634	-0.581374	0.172125	-3.37762	0.000731161	0.0146318
851	CREB3L1	3017.9	0.413787	0.122543	3.37667	0.000733685	0.0146644
852	ABTB2	288.258	0.580782	0.172014	3.37636	0.000734512	0.0146644
853	TNFRSF21	11823.8	0.297912	0.0882704	3.37499	0.000738176	0.0147203
854	ZNF469	817.505	1.51211	0.448292	3.37304	0.000743431	0.0147904
855	MITD1	455.081	-0.418333	0.124019	-3.37314	0.000743171	0.0147904
856	SH3BGRL3	7182.04	-0.313786	0.0930593	-3.3719	0.000746527	0.0148346
857	ZNF217	5805.64	0.28597	0.0848946	3.36853	0.000755711	0.0149821
858	KLF7	1900.17	0.393903	0.116931	3.36867	0.000755305	0.0149821
859	ANXA2	118840	-0.193099	0.0573437	-3.36739	0.000758826	0.0150089
860	NHP2	1436.52	-0.373958	0.111051	-3.36744	0.000758683	0.0150089
861	NEDD4L	6358.18	0.350334	0.104079	3.36603	0.000762587	0.0150658
862	PYCARD	1060.76	-0.414962	0.123335	-3.36452	0.000766782	0.0151262
863	S100A11	14844.3	-0.370271	0.110059	-3.36428	0.000767426	0.0151262
864	TBC1D9	4127.42	0.247005	0.073437	3.36349	0.000769623	0.0151519
865	EEF2K	1908.56	0.2837	0.0843741	3.3624	0.000772679	0.0151945
866	GDAP2	2308.29	0.263697	0.0784575	3.36102	0.000776565	0.0152533
867	MAP1A	4345.12	0.49604	0.147644	3.3597	0.000780272	0.0153084
868	UQCRC2	4565.13	-0.299925	0.0892805	-3.35936	0.000781235	0.0153097
869	LRRC27	429.888	0.428011	0.127474	3.35763	0.000786142	0.0153704
870	ZFAND3	4929.09	0.229989	0.0684925	3.35786	0.000785473	0.0153704
871	EGFL6	587.441	-0.611905	0.18234	-3.35584	0.000791249	0.0154525
872	VSNL1	1108.28	-0.584336	0.174186	-3.35466	0.000794614	0.0155004
873	MTMR12	3028.59	0.274296	0.0817826	3.35396	0.000796627	0.0155219
874	RPL41	15227.6	-0.415465	0.123904	-3.35311	0.000799075	0.0155518
875	EIF4A3	1911.32	-0.28624	0.0853878	-3.35223	0.000801623	0.0155835
876	MED13L	3917.04	0.294308	0.0878353	3.35068	0.000806145	0.0156536
877	PPM1H	4701.28	0.341406	0.101909	3.35009	0.000807849	0.0156688
878	NAA20	3007.3	-0.248614	0.0742403	-3.34877	0.000811711	0.0157258
879	TOMM22	3031.87	-0.369267	0.110321	-3.34722	0.000816263	0.015778
880	OAS1	2194.25	0.537179	0.160479	3.34735	0.000815872	0.015778
881	LOC729839	88.7965	0.846367	0.253077	3.3443	0.000824903	0.0159244
882	ULK2	905.451	0.29051	0.0868966	3.34317	0.000828276	0.0159244
883	HLA-DMB	473.128	-0.703904	0.210529	-3.34351	0.000827261	0.0159244
884	PLK2	8494.87	0.443662	0.132687	3.34368	0.000826748	0.0159244
885	ACVR2B	701.219	0.44403	0.13282	3.34309	0.000828518	0.0159244
886	KCNJ5	837.829	-0.602901	0.180377	-3.34245	0.000830421	0.015943
887	DBI	5235.18	-0.522792	0.156431	-3.34199	0.000831796	0.0159514
888	SIX2	1849.4	-0.404703	0.121118	-3.34139	0.000833607	0.0159681
889	H2AC14	77.0928	-1.11788	0.334679	-3.34014	0.00083737	0.0160221
890	ZBTB37	1030.86	0.369403	0.110606	3.33982	0.000838331	0.0160225
891	CBR1	3282.52	-0.45709	0.136956	-3.33751	0.000845334	0.0161043
892	PCCB	1109.59	-0.368203	0.110311	-3.33785	0.000844284	0.0161043
893	LINC01772	75.6251	0.905682	0.271368	3.33747	0.000845451	0.0161043
894	SEC14L3	210.732	-0.811048	0.243138	-3.33576	0.000850677	0.0161697
895	MED25	2018.24	0.312302	0.0936234	3.33572	0.000850785	0.0161697
896	RAET1G	642.73	-0.584404	0.175231	-3.33504	0.000852866	0.0161911
897	MAP3K2	4680.97	0.21129	0.0633675	3.33436	0.000854951	0.0161946
898	SUCLG1	1545.5	-0.339378	0.101775	-3.3346	0.000854233	0.0161946
899	BEST2	70.6626	-1.72149	0.516752	-3.33136	0.000864221	0.0163519
900	CDC14A	1206.55	0.31234	0.0937761	3.3307	0.000866274	0.0163726
901	TIMP2	4091.19	0.482472	0.144881	3.33012	0.000868073	0.0163884
902	SARNP	1104.42	-0.354287	0.106406	-3.32957	0.00086979	0.0164026
903	SMCHD1	2877.81	0.364191	0.109416	3.32851	0.000873125	0.0164217
904	TLE4	2297.75	0.305577	0.0918182	3.32807	0.000874507	0.0164217
905	SCOC	4385.96	-0.291987	0.0877359	-3.32802	0.000874667	0.0164217
906	COL4A3	32.6637	-1.40825	0.423111	-3.32833	0.000873694	0.0164217
907	MAP9	2526.13	0.425654	0.127921	3.32747	0.00087639	0.0164359
908	RPLP1	14199.5	-0.420467	0.12644	-3.32543	0.000882823	0.0165383
909	SMIM26	937.73	-0.297966	0.0896352	-3.32421	0.000886705	0.0165928
910	CFAP46	955.747	0.454543	0.136767	3.32349	0.000888989	0.0166173
911	KLHDC7B	314.455	2.20206	0.662649	3.32312	0.000890161	0.0166209
912	DEPTOR	1288.53	-0.519762	0.156548	-3.32015	0.000899698	0.0167806
913	LINGO2	33.3815	-1.48964	0.448717	-3.31976	0.000900933	0.0167852
914	LDHB	8329.69	-0.301697	0.0909357	-3.3177	0.000907631	0.0168915
915	BASP1	5033.25	0.2693	0.0812662	3.3138	0.000920384	0.0171101
916	FBXL14	403.951	0.430621	0.130004	3.31236	0.000925116	0.0171793
917	EIF3I	4998.55	-0.275085	0.0830748	-3.31129	0.000928662	0.0172263
918	KIAA1549	732.808	0.544172	0.16437	3.31065	0.00093078	0.0172468
919	NFATC1	395.162	0.517418	0.156496	3.30628	0.000945444	0.0174804
920	UNC13C	55.6609	-0.897798	0.271534	-3.30639	0.000945054	0.0174804
921	TRIM8	5180.14	0.343471	0.103902	3.30571	0.000947351	0.0174967
922	NR2F1	342.686	0.613365	0.185643	3.30401	0.000953138	0.0175845
923	RIC1	1398.99	0.305884	0.0925952	3.30346	0.000955007	0.0175999
924	B3GALT5	3883.03	0.48551	0.147019	3.30236	0.000958749	0.0176248
925	CD9	20214.5	-0.373994	0.113258	-3.30215	0.00095947	0.0176248
926	COX5B	3106	-0.367493	0.11127	-3.30273	0.000957489	0.0176248
927	BIRC5	130.63	-1.00913	0.305766	-3.30035	0.000965637	0.0176496
928	CACNG4	379.223	0.662444	0.200726	3.30024	0.000966009	0.0176496
929	MADD	1478.17	0.290609	0.0880505	3.30048	0.000965197	0.0176496
930	HMBOX1	1842.64	0.334226	0.101269	3.30038	0.000965556	0.0176496
931	FAM13A	1440.28	0.331736	0.10049	3.30119	0.000962768	0.0176496
932	RIN3	427.273	0.490248	0.148578	3.29961	0.000968203	0.0176707
933	JMJD1C	4266.47	0.312946	0.0948754	3.29849	0.00097206	0.0177221
934	RPGRIP1L	1917.05	0.441948	0.134011	3.29784	0.000974317	0.0177443
935	IGL	1862.07	-0.388064	0.117704	-3.29695	0.000977404	0.0177814
936	GSTA4	1171.9	-0.62752	0.190364	-3.29642	0.000979265	0.0177962
937	MARF1	3592.21	0.312017	0.0946859	3.29529	0.000983215	0.017849
938	ALMS1	4261.71	0.437579	0.132931	3.29177	0.000995606	0.0180547
939	FAM222B	2185.41	0.293903	0.0893439	3.28957	0.00100339	0.0181379
940	SBF2	2452.11	0.252344	0.0767037	3.28986	0.00100238	0.0181379
941	PDK4	1213.43	0.497003	0.151065	3.29	0.00100188	0.0181379
942	ACER2	2265.86	0.258955	0.0787445	3.28855	0.00100706	0.0181656
943	DOCK5	4148.89	0.406466	0.123598	3.2886	0.00100686	0.0181656
944	SNHG14	302.268	0.5854	0.178049	3.28785	0.00100955	0.0181718
945	MRTO4	607.24	-0.344298	0.104712	-3.28803	0.00100891	0.0181718
946	ZNF440	2542.22	0.257365	0.0782876	3.28743	0.00101105	0.0181796
947	SUGT1	2694.38	0.265206	0.0806887	3.28678	0.00101341	0.0182028
948	EPPIN	85.1421	-0.733837	0.22338	-3.28514	0.0010193	0.0182747
949	KIAA0513	4642.04	0.329783	0.100388	3.28507	0.00101956	0.0182747
950	PLEKHM3	1185.51	0.33544	0.102122	3.2847	0.00102092	0.0182799
951	CHST11	1228.45	0.492525	0.149989	3.28374	0.00102441	0.0183225
952	TPRKB	555.131	-0.413831	0.126035	-3.28345	0.00102546	0.0183225
953	ZNF585B	963.55	0.337069	0.102772	3.27977	0.00103891	0.0185434
954	YBX1	22466.9	-0.314219	0.0958155	-3.27941	0.00104023	0.0185474
955	GBF1	4892.31	0.267879	0.0817121	3.27833	0.00104424	0.0185995
956	LYPLAL1	835.861	-0.395173	0.120582	-3.2772	0.00104841	0.0186543
957	ERCC6	2086.79	0.34416	0.105079	3.27524	0.00105573	0.0187648
958	DIP2C	318.001	0.557366	0.170192	3.27493	0.00105689	0.0187659
959	CCNG1	3589.32	-0.211779	0.0646773	-3.27439	0.0010589	0.0187819
960	KIAA0232	3200.9	0.31246	0.0954366	3.27401	0.00106033	0.0187876
961	CCT2	5889.09	-0.28319	0.0865214	-3.27307	0.00106388	0.018831
962	TAB3	3290.76	0.321014	0.0980916	3.2726	0.00106565	0.0188427
963	ANKLE2	3659.97	0.301739	0.0922201	3.27195	0.0010681	0.0188487
964	CFAP77	1753.61	0.335955	0.102688	3.27162	0.00106931	0.0188487
965	C4orf19	881.575	0.409608	0.125194	3.27178	0.00106873	0.0188487
966	C12orf57	541.448	-0.469126	0.143462	-3.27004	0.00107531	0.0189348
967	PPP1R15A	2553.88	0.310984	0.0951101	3.26972	0.00107654	0.0189368
968	DERA	1434.59	-0.308561	0.0943849	-3.26918	0.00107861	0.0189537
969	AGBL2	1144.35	0.45198	0.138384	3.26614	0.00109026	0.0191074
970	CCDC71L	478.159	0.552947	0.169303	3.26601	0.00109073	0.0191074
971	TMA7	3747.17	-0.370804	0.113532	-3.26608	0.00109047	0.0191074
972	RNF227	171.787	-0.56547	0.173205	-3.26474	0.00109563	0.0191736
973	PSMC2	4050.7	-0.248817	0.0762424	-3.2635	0.00110046	0.0192383
974	ZNF8	552.711	0.477253	0.146253	3.2632	0.00110161	0.0192386
975	NDUFB2	825.656	-0.35519	0.108864	-3.26271	0.00110352	0.0192522
976	NDUFA12	1913.58	-0.244616	0.0749901	-3.26198	0.00110636	0.019282
977	EP400	3577.99	0.380875	0.11679	3.26119	0.00110945	0.019316
978	LOC112268445	264.434	-0.96476	0.29588	-3.26065	0.00111159	0.0193334
979	ANXA8	3393.11	-0.313868	0.0962977	-3.25935	0.00111666	0.0193821
980	ARHGEF38	587.882	0.415657	0.127521	3.25952	0.00111602	0.0193821
981	DTX4	4552.4	0.247432	0.0759281	3.25877	0.00111898	0.0194025
982	LOC105369669	27.8965	1.80114	0.552793	3.25825	0.00112101	0.019418
983	MIR23AHG	111.834	1.10299	0.338565	3.25783	0.00112268	0.0194271
984	TSPOAP1	251.953	0.615325	0.188955	3.25647	0.00112807	0.0194945
985	FKBP14	654.838	0.384051	0.117942	3.25627	0.00112887	0.0194945
986	SAMHD1	13210	0.289616	0.0889994	3.25413	0.00113739	0.019582
987	C15orf39	1327.81	0.333466	0.102464	3.25448	0.00113602	0.019582
988	PDZPH1P	84.5561	-1.02789	0.315864	-3.25422	0.00113703	0.019582
989	SH3BP5-AS1	71.7775	0.94954	0.291831	3.25373	0.00113901	0.01959
990	SORBS2	5708.65	0.351296	0.107993	3.25296	0.00114209	0.0196231
991	LINC01000	371.596	0.526638	0.161911	3.25263	0.00114343	0.0196263
992	BCL9	1214.72	0.328709	0.101085	3.2518	0.00114678	0.0196641
993	FCHSD2	1780.16	0.279404	0.0859307	3.2515	0.00114796	0.0196645
994	EML2	1344.52	-0.302507	0.0930585	-3.25072	0.00115112	0.0196988
995	DDX60L	1688.04	1.36506	0.420368	3.24731	0.00116502	0.0199165
996	PTPRK	10121.5	0.5254	0.161828	3.24666	0.00116769	0.0199422
997	NDUFA6	1740.33	-0.354262	0.109165	-3.2452	0.0011737	0.0200046
998	KIF18B	46.5959	-1.60139	0.493452	-3.24528	0.00117336	0.0200046
999	ARHGAP17	1298.19	0.423678	0.130581	3.24456	0.00117634	0.0200096
1000	SCARNA12	731.528	-0.490588	0.151196	-3.2447	0.00117573	0.0200096
1001	SAXO2	4533.89	0.347702	0.107189	3.24382	0.00117938	0.0200412
1002	NUFIP2	9892.24	0.273199	0.0842429	3.24299	0.00118284	0.0200799
1003	KCNMA1	139.718	-0.59819	0.184539	-3.24155	0.00118883	0.0201414
1004	SNX27	3347.06	0.289789	0.0893931	3.24174	0.00118803	0.0201414
1005	SMURF2	2374.75	0.300782	0.0928743	3.23859	0.00120122	0.0201705
1006	ZFP36L1	18434.9	0.279389	0.0862465	3.23942	0.00119773	0.0201705
1007	EIF3F	4427.03	-0.260614	0.080452	-3.23937	0.00119795	0.0201705
1008	CDHR3	5897.76	0.378166	0.116739	3.2394	0.0011978	0.0201705
1009	KDM3B	5007.9	0.268878	0.0829721	3.24059	0.00119284	0.0201705
1010	SKP1	13006	-0.249033	0.0768534	-3.24036	0.00119377	0.0201705
1011	IGF2BP2	3307.69	0.261349	0.0806943	3.23876	0.00120051	0.0201705
1012	TERC	358.833	-0.476825	0.147211	-3.23907	0.00119922	0.0201705
1013	LUZP1	4824.55	0.342739	0.105785	3.23996	0.00119546	0.0201705
1014	BBS5	879.972	0.361886	0.111771	3.23773	0.00120484	0.0202115
1015	IRF1	1735.78	0.414132	0.127947	3.23676	0.00120896	0.0202606
1016	FXYD3	9291.24	-0.369525	0.114194	-3.23595	0.00121237	0.0202977
1017	RRM1	2206.52	-0.279115	0.0862679	-3.23544	0.00121454	0.0203139
1018	TSPYL5	322.861	0.613089	0.189554	3.23438	0.00121909	0.0203701
1019	SSR2	3578	-0.312767	0.0967203	-3.23373	0.00122184	0.020376
1020	HS2ST1	1837.53	0.23026	0.0712029	3.23385	0.00122132	0.020376
1021	PLEKHG2	612.74	0.708895	0.219283	3.23279	0.0012259	0.0204236
1022	PABIR2	725.91	0.376622	0.116537	3.23178	0.00123023	0.0204716
1023	TMCC1	2327.73	0.279182	0.0863924	3.23156	0.00123118	0.0204716
1024	ATP5PD	3789.84	-0.321994	0.0996676	-3.23068	0.00123497	0.0205146
1025	TMEM170A	990.16	0.341654	0.105769	3.23018	0.0012371	0.0205299
1026	LOC112268288	24.9111	1.57507	0.487763	3.22918	0.00124146	0.0205318
1027	BCL2L1	8647.9	0.223303	0.0691506	3.22922	0.00124126	0.0205318
1028	WEE1	1408.74	0.272846	0.0845011	3.2289	0.00124266	0.0205318
1029	TASOR2	3432.7	0.285606	0.0884431	3.22926	0.00124111	0.0205318
1030	DYRK3	940.095	0.353188	0.109388	3.22877	0.00124325	0.0205318
1031	FAM161B	446.073	0.366323	0.113486	3.22792	0.00124695	0.0205614
1032	NSA2	2993.18	-0.300855	0.0932076	-3.2278	0.00124747	0.0205614
1033	TOMM7	968.184	-0.406182	0.125859	-3.22728	0.00124972	0.020568
1034	TKT	11617.3	-0.410298	0.127139	-3.22715	0.00125028	0.020568
1035	AFAP1L2	395.254	0.541931	0.167965	3.22645	0.00125337	0.0205988
1036	MAN1A1	240.686	0.978398	0.303482	3.22391	0.00126454	0.0207624
1037	TENM4	2657.54	0.500891	0.155418	3.22287	0.00126911	0.0208124
1038	NEURL1B	626.296	0.549199	0.170419	3.22264	0.00127016	0.0208124
1039	CRACDL	2215.05	0.371823	0.115387	3.22239	0.00127125	0.0208124
1040	CLIC1	12778.1	-0.331458	0.102907	-3.22097	0.00127759	0.020896
1041	ARL4A	2032.9	-0.406384	0.126222	-3.21961	0.00128365	0.020975
1042	MYLPF	45.0991	-1.09011	0.338752	-3.21802	0.0012908	0.0210716
1043	MICAL3	1655.28	0.446794	0.138878	3.21715	0.00129469	0.0210945
1044	MTCO1P12	581476	-0.23439	0.0728544	-3.21723	0.00129434	0.0210945
1045	ENC1	7215.99	0.76058	0.236454	3.21661	0.00129716	0.0211145
1046	RAD17	1039.94	0.310835	0.0966426	3.21633	0.0012984	0.0211145
1047	DNAH3	7366.02	0.447894	0.139361	3.2139	0.00130944	0.021226
1048	AGO2	3424.6	0.328784	0.10229	3.21424	0.00130789	0.021226
1049	HCG18	726.933	0.351383	0.109338	3.21373	0.00131025	0.021226
1050	PAK2	6026.44	0.303949	0.0945603	3.21434	0.00130743	0.021226
1051	PRCP	1763.83	-0.326196	0.101515	-3.21328	0.00131229	0.0212389
1052	MLLT6	2198.2	0.291435	0.0907063	3.21296	0.00131376	0.0212424
1053	ODF2	1758.36	0.327653	0.101992	3.21254	0.00131568	0.0212533
1054	E2F7	529.82	0.482486	0.150286	3.21046	0.00132523	0.0213873
1055	C16orf46	295.521	0.415902	0.129602	3.20907	0.00133167	0.0214708
1056	CADM2	23.5869	-1.44836	0.451562	-3.20744	0.00133923	0.0215518
1057	STPG1	1368.89	0.316796	0.0987656	3.20755	0.00133869	0.0215518
1058	CRTC1	667.501	0.340012	0.1061	3.20465	0.00135227	0.0217206
1059	SEC16A	6115.33	0.344588	0.107526	3.2047	0.00135205	0.0217206
1060	RNF6	3713.14	0.28329	0.0884427	3.20309	0.00135961	0.0218179
1061	NR2F2	5531.14	0.25311	0.0790308	3.20267	0.0013616	0.0218292
1062	KDM6B	1887.77	0.450518	0.1407	3.20198	0.00136487	0.021861
1063	MECOM	4385.88	0.231325	0.0722649	3.20107	0.0013692	0.0219097
1064	ZNF678	462.218	0.475168	0.148526	3.19922	0.00137799	0.0220297
1065	HEYL	99.9931	-1.05121	0.328653	-3.19854	0.00138126	0.0220612
1066	LRP5	2385.67	0.258016	0.0807076	3.19693	0.00138901	0.0221326
1067	NCOA2	3723.21	0.293126	0.091685	3.1971	0.00138815	0.0221326
1068	DNAH14	433.139	-0.443575	0.138756	-3.1968	0.00138963	0.0221326
1069	BZW1	8928.95	-0.210391	0.0658267	-3.19613	0.00139284	0.022163
1070	NTRK3	37.4355	-1.49771	0.468652	-3.19579	0.00139449	0.0221685
1071	SOCS3	456.475	0.573418	0.179492	3.19467	0.00139993	0.0222017
1072	LASP1	10767.1	0.300735	0.0941334	3.19477	0.00139942	0.0222017
1073	PRICKLE1	838.656	0.509522	0.159497	3.19455	0.0014005	0.0222017
1074	MFSD4B	874.944	0.360098	0.112735	3.19421	0.00140216	0.0222074
1075	GIPR	116.166	0.808187	0.253068	3.19355	0.00140533	0.0222369
1076	MIF	3448.42	-0.405587	0.127062	-3.19205	0.00141268	0.0222785
1077	AGPAT3	3952.67	0.279228	0.0874743	3.19212	0.00141234	0.0222785
1078	ALKBH7	496.74	-0.475838	0.149075	-3.19194	0.0014132	0.0222785
1079	CLNS1A	3906.02	-0.361923	0.113371	-3.19239	0.00141102	0.0222785
1080	FLRT2-AS1	35.9221	1.58116	0.495588	3.19047	0.00142042	0.0223303
1081	TIMM23	1747.21	-0.257018	0.0805575	-3.1905	0.00142029	0.0223303
1082	MAGOH	872.572	-0.277626	0.0870049	-3.19092	0.0014182	0.0223303
1083	NCKAP5L	882.204	0.384628	0.120571	3.19006	0.00142243	0.0223412
1084	NTN4	6750.82	0.402551	0.126263	3.1882	0.00143163	0.0224649
1085	LRP11	10028.2	0.229432	0.0719732	3.18774	0.0014339	0.0224799
1086	RPL23A	12924.2	-0.386969	0.121404	-3.18745	0.00143533	0.0224816
1087	TULP3	2762.43	0.28382	0.0890634	3.18672	0.00143896	0.022497
1088	KDM2A	4413.48	0.270613	0.0849161	3.18682	0.00143845	0.022497
1089	FOSL2	5928.83	0.324586	0.101885	3.18579	0.00144359	0.0225486
1090	ZFHX4	734.705	0.436498	0.137039	3.18521	0.00144651	0.0225529
1091	H2AC11	324.85	-0.846225	0.265666	-3.18529	0.00144607	0.0225529
1092	ZNF587	845.451	0.417649	0.131145	3.18463	0.00144938	0.0225769
1093	EXOC6	1464.92	-0.30946	0.0971845	-3.18425	0.0014513	0.0225861
1094	ZFAND5	7028.64	0.235882	0.0740869	3.18385	0.0014533	0.0225966
1095	AHSA2P	155.297	0.694346	0.218185	3.18237	0.00146076	0.0226918
1096	ZNF611	763.145	0.344357	0.108221	3.18197	0.00146276	0.0227021
1097	VPS53	2986.79	0.266401	0.083739	3.18133	0.00146602	0.022732
1098	FIRRE	40.9075	-1.20283	0.378291	-3.17965	0.00147451	0.022822
1099	RALGAPA2	8278.77	0.276391	0.0869235	3.1797	0.00147427	0.022822
1100	JAK1	7598.71	0.34492	0.108548	3.1776	0.00148502	0.0229638
1101	RHBDF2	1056.17	0.418598	0.131781	3.17646	0.00149086	0.0230332
1102	KIF13B	4911.04	0.367049	0.115572	3.17592	0.00149361	0.0230547
1103	COX6B1	3895.19	-0.310557	0.0978792	-3.17286	0.00150947	0.0232721
1104	CBL	1327.82	0.3845	0.121191	3.17267	0.00151043	0.0232721
1105	ATF3	729.465	0.573331	0.180746	3.17202	0.00151381	0.0233031
1106	EIF1AX	4379.63	-0.31929	0.100668	-3.1717	0.00151549	0.0233078
1107	H2AC20	1124.81	-0.488844	0.154152	-3.17118	0.00151821	0.0233285
1108	CDC14B	1645.57	0.272531	0.0859618	3.17037	0.00152244	0.0233724
1109	DUSP16	2132.67	0.297971	0.0940138	3.16944	0.00152735	0.0234267
1110	AKR1C2	6028.74	-0.354042	0.111733	-3.16864	0.00153152	0.0234483
1111	CRIM1	6641.47	0.256944	0.0810866	3.16876	0.00153088	0.0234483
1112	CYTH1	2197.2	0.265105	0.0837226	3.16647	0.00154301	0.0236031
1113	MTMR3	4019.8	0.303248	0.0957971	3.16552	0.00154805	0.0236589
1114	SLC6A11	27.4514	-1.51144	0.477567	-3.16487	0.00155153	0.0236908
1115	MPDZ	1328.39	0.49226	0.155584	3.16395	0.00155644	0.0237445
1116	SSH1	2253.33	0.344388	0.108907	3.16223	0.00156565	0.0238209
1117	SNHG8	1083.55	-0.461075	0.145783	-3.16275	0.00156289	0.0238209
1118	SNORA75	83.8528	-1.17663	0.372082	-3.16229	0.00156532	0.0238209
1119	SIN3A	4898.25	0.219638	0.0694786	3.16124	0.00157102	0.0238811
1120	SIPA1L1	4933.25	0.266954	0.0844695	3.16036	0.00157574	0.0238869
1121	ANXA1	83279.4	-0.415904	0.131586	-3.16071	0.00157385	0.0238869
1122	H3C11	412.812	-0.585572	0.185298	-3.16017	0.00157678	0.0238869
1123	LIMS1	3405.78	0.316169	0.100049	3.16013	0.00157701	0.0238869
1124	KIF26B	1114.54	0.547678	0.173408	3.15832	0.00158683	0.0240142
1125	MYL12B	26682.3	-0.256988	0.0814253	-3.15612	0.00159882	0.024153
1126	PSMB5	1987.65	-0.268765	0.085157	-3.15612	0.00159884	0.024153
1127	ARHGEF11	2122.72	0.274376	0.0869849	3.1543	0.00160883	0.0242823
1128	NDUFS3	1461.45	-0.350947	0.111273	-3.15392	0.00161091	0.0242922
1129	ZCCHC2	1469	0.388038	0.123057	3.15332	0.00161423	0.0243016
1130	CEP170B	3439.49	0.304438	0.0965934	3.15175	0.00162296	0.0243016
1131	BAZ2A	4910.62	0.263697	0.0836587	3.15206	0.00162124	0.0243016
1132	LAMTOR1	1755.73	-0.306706	0.0972933	-3.15239	0.00161942	0.0243016
1133	TMEM268	738.496	0.377612	0.119778	3.1526	0.00161826	0.0243016
1134	AGR2	11544.4	-0.390955	0.124034	-3.152	0.00162156	0.0243016
1135	CILK1	2830.37	0.253826	0.0805135	3.15259	0.00161828	0.0243016
1136	ADI1	2824.02	-0.350888	0.11128	-3.15321	0.00161486	0.0243016
1137	ATP5F1B	13530	-0.268337	0.0851519	-3.15128	0.00162558	0.0243194
1138	TMBIM6	44413.3	-0.257468	0.0817125	-3.1509	0.00162769	0.0243295
1139	PRKAG1	2055.09	-0.313642	0.0995751	-3.1498	0.00163381	0.0243995
1140	RN7SL230P	684.433	-0.612448	0.194456	-3.14955	0.00163524	0.0243995
1141	LOC107987081	142.997	0.662371	0.210344	3.14899	0.00163838	0.0244237
1142	LINC00342	219.49	0.763344	0.242428	3.14875	0.00163973	0.0244237
1143	TENT5A	1496.21	0.361476	0.114863	3.14703	0.00164939	0.0245245
1144	ABCA4	275.973	-0.643254	0.204384	-3.14728	0.00164797	0.0245245
1145	SPATA6	1849.63	0.352681	0.112104	3.146	0.00165517	0.0245891
1146	KIF3C	694.684	0.716379	0.227775	3.14512	0.00166018	0.024642
1147	TIMM13	1085.56	-0.445499	0.1417	-3.14395	0.00166682	0.02471
1148	MMP15	1066.15	0.42405	0.134884	3.1438	0.00166767	0.02471
1149	STX2	823.273	0.467882	0.14884	3.14352	0.0016693	0.0247126
1150	DNAAF8	593.337	0.348374	0.110835	3.14319	0.00167119	0.0247191
1151	RPL27A	8833.86	-0.440554	0.140202	-3.14228	0.00167635	0.0247739
1152	SNORA74B	702.885	-0.621002	0.197658	-3.1418	0.00167911	0.0247931
1153	ABCA2	1150.53	0.353572	0.112551	3.14143	0.00168123	0.0248029
1154	CFAP45	1445.83	0.378112	0.120441	3.13939	0.00169303	0.0249553
1155	NT5DC3	972.267	0.550187	0.175269	3.1391	0.00169468	0.024958
1156	IL1R2	19.0307	-2.00412	0.638569	-3.13846	0.00169838	0.0249909
1157	ACSS2	1509.66	-0.334401	0.106594	-3.13715	0.00170601	0.0250598
1158	DNAJC8	3637.15	-0.287164	0.0915298	-3.13738	0.00170464	0.0250598
1159	AKR1A1	3063.18	-0.247085	0.0787835	-3.13625	0.00171121	0.0251145
1160	ANTXR1	8047.2	0.397035	0.126623	3.13556	0.00171524	0.0251519
1161	MSI2	6627.45	0.204816	0.0653682	3.13327	0.00172869	0.025288
1162	ZNF319	575.735	0.396869	0.126673	3.13301	0.00173024	0.025288
1163	ATP6V0A4	751.142	-0.570668	0.182149	-3.13297	0.00173047	0.025288
1164	SELENOF	7424.52	-0.259617	0.0828586	-3.13325	0.00172882	0.025288
1165	VWA7	286.549	0.606161	0.193558	3.13168	0.0017381	0.0253777
1166	KLK11	3057.29	-0.515415	0.164615	-3.13103	0.00174193	0.0254118
1167	FMR1	2587.81	0.317644	0.101485	3.12996	0.00174829	0.0254139
1168	LRRC3	97.5121	0.862744	0.275645	3.12991	0.0017486	0.0254139
1169	USP31	2176.96	0.363989	0.116289	3.13002	0.00174793	0.0254139
1170	GTPBP2	930.183	0.40749	0.130199	3.12975	0.00174954	0.0254139
1171	NSD1	4908.64	0.283758	0.0906575	3.13	0.00174809	0.0254139
1172	NDUFB4	1724.63	-0.317536	0.101503	-3.12834	0.00175796	0.0255145
1173	RASA1	2510.34	0.387349	0.12386	3.12732	0.00176405	0.025581
1174	FAM81A	433.634	0.390471	0.124899	3.12628	0.00177031	0.0256499
1175	RAB11A	12298.4	-0.242426	0.0775793	-3.12488	0.0017788	0.0257509
1176	ATP5PO	2837.68	-0.308087	0.0986383	-3.1234	0.00178773	0.0258583
1177	DNAL4	1061.03	0.302587	0.0969203	3.12202	0.00179613	0.0259137
1178	TRIM2	10670.1	0.208146	0.066668	3.12212	0.00179552	0.0259137
1179	ZBTB38	6160.64	0.240739	0.0771042	3.12225	0.00179473	0.0259137
1180	ZNF626	1249.36	0.2949	0.0945052	3.12046	0.00180567	0.0259899
1181	STXBP1	1295.8	0.286793	0.0919088	3.12041	0.001806	0.0259899
1182	PTGS2	722.81	1.51643	0.485915	3.12077	0.00180376	0.0259899
1183	LOC728554	421.781	-0.405461	0.130032	-3.11818	0.00181974	0.0261655
1184	GSTP1	27471.8	-0.356952	0.114504	-3.11738	0.00182463	0.0262021
1185	RNF146	1086.93	0.268562	0.0861531	3.11727	0.00182537	0.0262021
1186	NT5C	188.416	-0.549466	0.17631	-3.11647	0.00183029	0.0262285
1187	CYP4V2	1834.91	0.302282	0.0969936	3.11651	0.00183002	0.0262285
1188	MRPL13	982.686	-0.363467	0.116694	-3.11471	0.00184128	0.0263578
1189	MED8	903.451	-0.304413	0.0977399	-3.11453	0.00184241	0.0263578
1190	FNDC3A	3835.72	0.285885	0.0918254	3.11336	0.00184971	0.0264399
1191	HIC1	178.579	1.12269	0.360742	3.11217	0.00185715	0.0265241
1192	HERC6	1919.47	0.531187	0.170764	3.11066	0.00186671	0.0266138
1193	TBC1D1	1671.68	0.525879	0.169047	3.11084	0.00186555	0.0266138
1194	SCARNA5	8782.39	-0.772241	0.248275	-3.11043	0.00186813	0.0266138
1195	DMAC2	1305.61	-0.339153	0.109071	-3.10946	0.00187427	0.0266789
1196	COPS5	1497.8	-0.274534	0.0882976	-3.10919	0.001876	0.0266813
1197	PPP1R16A	1492.34	0.316033	0.101658	3.10878	0.00187862	0.0266961
1198	SFI1	429.742	0.425383	0.136926	3.10667	0.00189208	0.0268427
1199	C19orf33	2608.19	-0.471111	0.151638	-3.10681	0.00189117	0.0268427
1200	PARP12	1073.07	0.499276	0.160816	3.10463	0.00190517	0.0269931
1201	DLEC1	1296.1	0.448635	0.144511	3.1045	0.00190604	0.0269931
1202	PSME4	6330	0.34158	0.110035	3.10428	0.00190745	0.0269931
1203	DENND5A	607.564	0.387749	0.124954	3.10315	0.00191474	0.0270737
1204	TRUB2	1253.2	-0.287826	0.0928036	-3.10146	0.00192572	0.0272064
1205	TMEM14C	2525.17	-0.303101	0.0977595	-3.10048	0.00193209	0.0272738
1206	RPL39P3	94.4266	-0.756116	0.244001	-3.09883	0.00194288	0.0273807
1207	TET3	2229.56	0.419358	0.135318	3.09905	0.00194141	0.0273807
1208	SLC24A1	570.443	0.437918	0.141398	3.09706	0.00195452	0.0274991
1209	TGFBR2	13246.1	0.319163	0.103048	3.09722	0.00195346	0.0274991
1210	DMAC1	1016.35	-0.413797	0.133635	-3.09648	0.00195836	0.0275304
1211	MRPL17	1114.71	-0.310651	0.100368	-3.09511	0.00196739	0.0276344
1212	NUDT4	4158.24	0.286488	0.0925861	3.09429	0.00197287	0.0276665
1213	ACTBL2	117.837	1.22876	0.397108	3.09428	0.00197293	0.0276665
1214	PLA2G4A	1160.75	-0.305044	0.0985927	-3.09398	0.00197491	0.0276715
1215	LINC02605	26.4226	1.8668	0.603449	3.09355	0.00197778	0.027689
1216	RAI14	9590.95	0.467478	0.151132	3.09317	0.00198029	0.0277013
1217	CDKN2B	9510.8	0.3836	0.124033	3.09273	0.00198323	0.0277196
1218	CDC42BPB	5803.74	0.27896	0.0902129	3.09224	0.0019865	0.0277425
1219	RPS2	24552.9	-0.371236	0.120078	-3.09161	0.00199072	0.0277559
1220	RNF13	3931.83	-0.328128	0.106131	-3.09171	0.00199006	0.0277559
1221	NDUFA13	4238.68	-0.384611	0.124435	-3.09086	0.00199579	0.0277731
1222	TNFRSF19	1166.95	0.402569	0.130252	3.0907	0.00199685	0.0277731
1223	MRPL43	2105.1	-0.330068	0.106782	-3.09105	0.00199451	0.0277731
1224	C12orf54	82.8857	-0.831966	0.269237	-3.09008	0.00200099	0.0278079
1225	CHCHD2	3651.96	-0.323335	0.104646	-3.08979	0.00200297	0.0278127
1226	RNU5A-1	115.164	-1.19872	0.388057	-3.08903	0.0020081	0.0278611
1227	RPS16	6215.7	-0.391094	0.126631	-3.08844	0.0020121	0.0278939
1228	C2CD3	1870.78	0.37685	0.122041	3.08791	0.00201573	0.0279214
1229	HIRA	1228.41	0.315189	0.102089	3.08738	0.00201932	0.0279484
1230	DIDO1	3102.28	0.300535	0.0973907	3.08587	0.0020296	0.0279768
1231	MBP	4379.04	0.240381	0.0778804	3.08654	0.00202502	0.0279768
1232	WNK1	19033.3	0.242303	0.0785072	3.08638	0.0020261	0.0279768
1233	TNRC18	4546.45	0.35025	0.113496	3.08602	0.00202854	0.0279768
1234	LAMP3	869.546	0.931003	0.301668	3.08618	0.00202744	0.0279768
1235	RPL36	3599.13	-0.407615	0.132129	-3.08499	0.00203558	0.0280365
1236	TRIAP1	949.36	-0.354912	0.115073	-3.08424	0.00204072	0.0280628
1237	HECTD4	3256.6	0.339502	0.110077	3.08423	0.00204078	0.0280628
1238	ZNF543	372.957	0.388626	0.126047	3.08319	0.00204793	0.0281047
1239	ICAM5	171.207	0.651147	0.211179	3.08339	0.00204654	0.0281047
1240	USH1G	114.036	-0.696776	0.226018	-3.08283	0.00205044	0.0281047
1241	SQOR	3938.07	-0.219823	0.0713024	-3.08296	0.0020495	0.0281047
1242	FAM162A	1992.52	-0.416956	0.135268	-3.08245	0.00205305	0.0281179
1243	LENG8	834.138	0.367777	0.119332	3.08196	0.00205646	0.0281293
1244	CROCC	942.063	0.389936	0.126527	3.08185	0.00205719	0.0281293
1245	NXPE3	475.849	0.51764	0.16799	3.08137	0.00206047	0.0281515
1246	MPND	174.734	-0.567344	0.184199	-3.08007	0.00206954	0.0282301
1247	BST1	85.7745	-0.884543	0.287161	-3.0803	0.00206793	0.0282301
1248	HIGD1A	4981.04	-0.310893	0.100966	-3.0792	0.00207557	0.0282896
1249	FHDC1	2239.22	0.335752	0.109076	3.07815	0.00208288	0.0283666
1250	CCDC57	572.838	0.35673	0.115925	3.07724	0.00208929	0.028431
1251	DAB2IP	3965.82	0.320919	0.10431	3.07657	0.00209397	0.0284719
1252	CCNC	1985.58	-0.304768	0.099075	-3.07613	0.00209704	0.0284769
1253	EIF4G3	5455.65	0.299901	0.0974956	3.07604	0.00209768	0.0284769
1254	NFAT5	8212.22	0.239337	0.0778597	3.07395	0.00211247	0.0285525
1255	DENND3	442.161	0.475159	0.154559	3.0743	0.00211001	0.0285525
1256	DHX16	1061.41	0.292563	0.0951788	3.07383	0.00211332	0.0285525
1257	RN7SL689P	17.9168	-1.47265	0.479044	-3.07414	0.00211112	0.0285525
1258	AFF1-AS1	112.925	0.636632	0.207086	3.07423	0.00211045	0.0285525
1259	NPHP4	433.258	0.3976	0.129327	3.07438	0.00210941	0.0285525
1260	CHD7	2356.09	0.280062	0.0911818	3.07147	0.0021301	0.0287563
1261	MED31	581.842	-0.375337	0.122267	-3.06981	0.00214193	0.0288932
1262	MAP3K19	3658.44	0.374231	0.121936	3.06909	0.0021471	0.0289399
1263	NDUFA5	2410.54	-0.267203	0.0870724	-3.06874	0.0021496	0.0289507
1264	PDE4A	235.143	0.624312	0.203472	3.0683	0.00215282	0.0289711
1265	MEMO1	1230.52	-0.360222	0.117446	-3.06714	0.00216119	0.0290608
1266	ZDHHC23	569.7	0.334597	0.109111	3.06658	0.00216522	0.0290919
1267	NSMAF	1473.35	-0.289537	0.094439	-3.06587	0.00217039	0.0290925
1268	RBM47	7102.6	0.194975	0.0635927	3.06599	0.00216949	0.0290925
1269	SFN	22609.9	-0.41498	0.135334	-3.06634	0.00216698	0.0290925
1270	AHR	13733.2	0.267082	0.0871453	3.06479	0.00217826	0.0291709
1271	BICRAL	921.548	0.268111	0.0874868	3.06459	0.00217967	0.0291709
1272	GPR68	158.765	0.921143	0.300617	3.06418	0.0021827	0.0291885
1273	SYTL5	2364.28	-0.363952	0.118797	-3.06363	0.00218667	0.0291956
1274	WWTR1	5247.97	0.248806	0.0812071	3.06385	0.0021851	0.0291956
1275	SBNO2	2078.81	0.361474	0.118019	3.06285	0.00219243	0.0292496
1276	ZFP41	234.342	0.573281	0.187234	3.06184	0.00219981	0.0293083
1277	LINC01011	81.2527	0.799396	0.261089	3.06178	0.00220028	0.0293083
1278	MGST2	2112.68	-0.389046	0.12708	-3.06141	0.00220294	0.0293209
1279	TALDO1	8155.94	-0.305861	0.0999191	-3.06109	0.00220533	0.0293297
1280	S100A10	15546.4	-0.318089	0.103924	-3.06078	0.00220765	0.0293376
1281	RAB11FIP2	625.782	0.330522	0.10802	3.05982	0.00221472	0.0294086
1282	SMTN	598.787	0.634787	0.20752	3.05893	0.0022213	0.0294729
1283	ZBTB18	1784.98	0.281188	0.0919486	3.0581	0.00222746	0.0295316
1284	GRB10	637.304	0.480758	0.157246	3.05737	0.0022329	0.0295807
1285	EIF3L	7692.24	-0.27831	0.0911056	-3.05481	0.00225204	0.029811
1286	GALNT5	9214.36	0.332003	0.108733	3.05338	0.00226281	0.0299303
1287	FAM227A	334.479	0.590173	0.193437	3.05098	0.00228092	0.0301464
1288	COMMD8	1026.71	-0.32472	0.106442	-3.05066	0.00228336	0.0301553
1289	STAT5A	418.496	0.388706	0.127505	3.04854	0.00229953	0.0303452
1290	ELF4	1165.89	0.373637	0.122597	3.04769	0.00230607	0.0303608
1291	KRT17	113230	-0.346145	0.113562	-3.04808	0.00230309	0.0303608
1292	GJA3	90.0045	-0.890702	0.292252	-3.04773	0.00230581	0.0303608
1293	KLC3	312.855	-0.547224	0.179591	-3.04705	0.00231097	0.0304019
1294	ATP6V1F	2649.37	-0.332889	0.109262	-3.04671	0.00231363	0.0304133
1295	SH2B3	550.023	0.623175	0.204635	3.04531	0.00232443	0.0305315
1296	LINC02955	93.1023	-0.662293	0.217496	-3.04508	0.00232621	0.0305315
1297	PTGR1	1962.38	-0.327146	0.107518	-3.04271	0.00234461	0.0307492
1298	LIF	870.211	1.47681	0.485444	3.04219	0.00234862	0.0307716
1299	RAN	7243.63	-0.289581	0.0951934	-3.04202	0.00234993	0.0307716
1300	CDR2L	1151.41	0.303978	0.0999759	3.04052	0.00236174	0.0307904
1301	TMEM101	463.584	-0.383283	0.126065	-3.04036	0.00236298	0.0307904
1302	TRAF3	1935.68	0.324079	0.106597	3.04022	0.00236403	0.0307904
1303	EXT1	2289.03	0.284314	0.0934867	3.04122	0.00235622	0.0307904
1304	SEMA6A	328.778	-0.466045	0.153276	-3.04057	0.00236131	0.0307904
1305	PLCH1	1053.77	0.415858	0.136725	3.04156	0.00235352	0.0307904
1306	CREG1	5392.75	-0.237172	0.0780063	-3.04042	0.00236249	0.0307904
1307	EPHX1	21864.7	-0.357289	0.117535	-3.03986	0.00236688	0.0308038
1308	CISD1	1223.41	-0.301092	0.099095	-3.03842	0.00237823	0.0309279
1309	APOBEC4	994.522	0.451747	0.148713	3.03771	0.00238383	0.030977
1310	SPTBN5	52.7855	-1.03492	0.340873	-3.03608	0.00239676	0.0311213
1311	TNKS2	5709.23	0.219778	0.0723999	3.03561	0.00240052	0.0311464
1312	YWHAZ	52703.4	-0.179066	0.0589991	-3.03506	0.00240486	0.0311564
1313	IFI6	868.386	1.49946	0.494046	3.03505	0.00240496	0.0311564
1314	CASP10	1202.5	0.370345	0.122142	3.03208	0.00242875	0.0314407
1315	SOD1	3811.73	-0.296065	0.0977149	-3.02989	0.00244641	0.0315871
1316	DNAH9	8858.52	0.453968	0.149836	3.02976	0.00244749	0.0315871
1317	HSD17B2	361.014	-0.559447	0.184648	-3.02981	0.00244707	0.0315871
1318	TNFRSF25	28.067	1.41008	0.465377	3.02997	0.00244575	0.0315871
1319	TUBA4A	3262.2	-0.46967	0.155075	-3.02866	0.00245639	0.031678
1320	INPPL1	1944.51	0.429555	0.14185	3.02822	0.00245997	0.0317
1321	LINC00640	19.5263	-1.61417	0.53316	-3.02756	0.0024654	0.0317461
1322	XRCC6	8345.98	-0.217826	0.0720011	-3.02531	0.00248376	0.0318958
1323	AP2S1	1658.58	-0.38383	0.126866	-3.02548	0.00248237	0.0318958
1324	ZNF708	394.532	0.417558	0.138036	3.02499	0.00248641	0.0318958
1325	SERPINB1	6422.01	-0.378086	0.124986	-3.02502	0.00248619	0.0318958
1326	PRICKLE2	2184.77	0.39588	0.130865	3.02511	0.00248541	0.0318958
1327	GIN1	381.835	-0.48288	0.159648	-3.02465	0.0024892	0.0319076
1328	IRS2	1285.99	0.354804	0.117343	3.02364	0.00249751	0.0319418
1329	VPS29	2240.42	-0.348298	0.115184	-3.02383	0.00249596	0.0319418
1330	ZNF445	782.363	0.297466	0.0983755	3.02379	0.00249633	0.0319418
1331	PNMA1	3329.58	0.228174	0.0754913	3.02252	0.00250681	0.0320145
1332	RPF1	1872.57	-0.273138	0.0903681	-3.0225	0.00250695	0.0320145
1333	KDM6A	2173.16	0.228671	0.0756728	3.02184	0.00251242	0.032026
1334	ATP9A	7715.92	0.242603	0.0802857	3.02175	0.00251319	0.032026
1335	TTC26	1888.72	0.328727	0.108788	3.02171	0.0025135	0.032026
1336	RARA	1106.25	0.295946	0.0980025	3.01978	0.00252958	0.0322067
1337	SNAI3	20.3602	1.46876	0.486432	3.01945	0.00253237	0.0322132
1338	SCARB2	10030.1	0.241381	0.0799468	3.01927	0.00253388	0.0322132
1339	LOC105375328	136.061	-0.993605	0.329223	-3.01803	0.00254424	0.0323208
1340	ADCY9	2178	0.404178	0.133952	3.01733	0.00255011	0.0323229
1341	SPTLC2	5171.12	0.270581	0.0896753	3.01734	0.00255002	0.0323229
1342	ASTN1	30.514	-1.33685	0.442995	-3.01775	0.00254658	0.0323229
1343	PJA1	1078.06	-0.313	0.103769	-3.01633	0.00255856	0.0323826
1344	KIAA1217	10627.2	0.265919	0.0881602	3.01632	0.00255863	0.0323826
1345	KCNH3	322.897	0.448397	0.148672	3.01601	0.00256126	0.0323918
1346	RPS10	1971.41	-0.512207	0.169851	-3.01562	0.00256452	0.0324089
1347	MTSS2	5828.15	0.299846	0.0994554	3.01488	0.00257081	0.0324176
1348	VPS35L	2589.36	-0.23742	0.0787556	-3.01464	0.00257282	0.0324176
1349	PPIB	10121.3	-0.254426	0.08439	-3.01488	0.00257078	0.0324176
1350	ZNHIT1	1502.71	-0.331613	0.109995	-3.01482	0.00257134	0.0324176
1351	RESF1	3301.66	0.348263	0.115552	3.0139	0.00257909	0.0324287
1352	H4C6	417.847	-0.63477	0.210617	-3.01386	0.00257943	0.0324287
1353	ATP2B4	10797.6	0.237922	0.0789323	3.01426	0.00257611	0.0324287
1354	SAMD12	2851.1	0.25723	0.0853873	3.01251	0.002591	0.0325021
1355	VCPIP1	3346.57	0.289818	0.0961999	3.01266	0.00258966	0.0325021
1356	CALN1	25.9107	-1.28728	0.427302	-3.01257	0.00259047	0.0325021
1357	PSMA1	3111.48	-0.251195	0.0833963	-3.01207	0.00259473	0.0325249
1358	PIP5K1C	1760.05	0.367239	0.121966	3.01099	0.00260398	0.0326168
1359	ENPP7P6	89.3189	-0.901635	0.299513	-3.01034	0.00260957	0.0326628
1360	XPNPEP3	1744.56	0.342037	0.113674	3.00894	0.00262162	0.0327655
1361	ANXA6	151.804	0.808992	0.268851	3.00908	0.00262042	0.0327655
1362	DCAF7	5801.45	0.21286	0.0707485	3.00869	0.00262378	0.0327683
1363	AP3B2	177.586	1.108	0.368422	3.00741	0.00263484	0.0328412
1364	SPPL2A	3006.47	0.273138	0.0908116	3.00774	0.00263199	0.0328412
1365	DMRTA1	866.882	-0.348929	0.116031	-3.0072	0.00263665	0.0328412
1366	TRAM2	775.359	0.436011	0.144993	3.00712	0.00263733	0.0328412
1367	B4GALT1	9322.61	0.22562	0.0750638	3.00571	0.00264964	0.0329702
1368	RWDD1	1702.97	-0.295588	0.0983539	-3.00535	0.00265272	0.0329845
1369	HSH2D	238.5	0.878134	0.292254	3.0047	0.00265845	0.0330075
1370	TNFSF13B	76.4934	1.08753	0.361935	3.00478	0.00265774	0.0330075
1371	SNAPC4	357.102	0.423754	0.141044	3.00442	0.00266092	0.033014
1372	CDK17	1160.87	0.302534	0.10072	3.00372	0.00266699	0.0330293
1373	PLAU	4055.58	1.05574	0.351492	3.00361	0.00266797	0.0330293
1374	TRIM38	2759.44	0.282475	0.0940318	3.00404	0.00266423	0.0330293
1375	PHIP	4951.41	0.315776	0.105152	3.00305	0.00267285	0.0330656
1376	PSMA3	2033.55	-0.281205	0.0936469	-3.00282	0.0026749	0.0330669
1377	RIPOR1	1499.04	0.476462	0.158699	3.0023	0.00267947	0.0330725
1378	PSMG3-AS1	328.73	0.414855	0.138181	3.00226	0.00267982	0.0330725
1379	AFF1	6538.29	0.280017	0.0932734	3.00211	0.00268119	0.0330725
1380	LOC105378988	29.9246	-1.22665	0.408631	-3.00185	0.00268345	0.0330764
1381	H1-3	590.078	-0.638202	0.212628	-3.0015	0.00268655	0.0330906
1382	SKA1	61.1252	-0.966089	0.321968	-3.00057	0.00269475	0.0331135
1383	POLR1D	3526.75	-0.306068	0.101999	-3.0007	0.00269358	0.0331135
1384	NIPSNAP3A	1129.31	-0.324103	0.108026	-3.00022	0.00269787	0.0331135
1385	FAM120A	11010.9	0.215454	0.0718106	3.0003	0.0026971	0.0331135
1386	MAB21L2	34.1666	1.76956	0.589816	3.00019	0.00269814	0.0331135
1387	NR4A2	627.073	0.385872	0.128675	2.99881	0.0027104	0.03324
1388	ZFP90	1366.84	0.287938	0.0960307	2.9984	0.00271405	0.0332449
1389	LOC100422352	74.0904	-1.1827	0.394453	-2.99832	0.00271471	0.0332449
1390	LIFR	1123.25	0.39572	0.131992	2.99807	0.00271697	0.0332487
1391	GNB4	1228.88	0.485979	0.162344	2.99351	0.00275785	0.0337246
1392	ARHGEF17	1068.64	0.30092	0.100616	2.99078	0.00278268	0.0339158
1393	FRMPD1	17.4985	-2.26141	0.756149	-2.99069	0.00278345	0.0339158
1394	CYC1	1181.29	-0.420488	0.140597	-2.99074	0.00278305	0.0339158
1395	H2AC17	441.334	-0.57251	0.191388	-2.99136	0.00277739	0.0339158
1396	ERICH3	2788.01	0.434678	0.145321	2.99117	0.00277914	0.0339158
1397	LGALS3	27209.8	-0.319649	0.106947	-2.98885	0.0028003	0.0340968
1398	WWC3	2151.41	0.283052	0.0947206	2.98829	0.00280545	0.0340997
1399	MRPL52	610.876	-0.465746	0.155851	-2.98841	0.00280433	0.0340997
1400	LINC02635	67.8185	-0.973457	0.325771	-2.98817	0.00280656	0.0340997
1401	AATBC	69.854	0.840817	0.281408	2.9879	0.00280905	0.0341057
1402	FARP1	2446.15	0.313055	0.104819	2.98662	0.00282081	0.0341996
1403	DSCC1	35.1429	-1.26376	0.423128	-2.98672	0.00281986	0.0341996
1404	TBC1D2B	1746.74	0.279769	0.0937211	2.98512	0.0028347	0.0343234
1405	KLHDC10	2969.16	0.24647	0.0825672	2.98508	0.00283506	0.0343234
1406	YPEL3-DT	29.2219	-1.22554	0.410635	-2.9845	0.00284044	0.0343569
1407	RASGRP3	91.6004	0.908388	0.304425	2.98394	0.00284562	0.0343569
1408	WDR43	2687	-0.214098	0.0717508	-2.98391	0.0028459	0.0343569
1409	ARID1A	7834.63	0.274431	0.0919618	2.98418	0.00284337	0.0343569
1410	DNAH7	3178.45	0.44987	0.150793	2.98337	0.00285092	0.034393
1411	NFKBIZ	1138.4	0.524567	0.175848	2.98307	0.00285368	0.0344019
1412	TMEM185B	1432.54	0.260924	0.0874788	2.98271	0.00285708	0.0344185
1413	ZNF850	152.105	0.734169	0.24618	2.98224	0.00286147	0.0344226
1414	PSMA2	2583.01	-0.282321	0.0946613	-2.98244	0.00285965	0.0344226
1415	TNFSF14	122.433	1.12492	0.377317	2.98138	0.00286957	0.0344957
1416	RBX1	1671.96	-0.344976	0.115756	-2.98021	0.00288051	0.0345102
1417	PTGER2	251.095	0.550089	0.184597	2.97995	0.00288295	0.0345102
1418	CFAP97D2	411.75	0.370387	0.124251	2.98096	0.00287349	0.0345102
1419	WNT5B	232.758	0.718837	0.241205	2.98019	0.0028807	0.0345102
1420	SLC34A2	4216.99	0.464294	0.155775	2.98054	0.00287742	0.0345102
1421	MCL1	16721.1	0.180295	0.0604994	2.98011	0.00288145	0.0345102
1422	TRG-TCC2-6	120.225	-1.05526	0.354215	-2.97917	0.00289035	0.0345744
1423	ANO6	6744.99	0.280303	0.0941228	2.97806	0.00290082	0.0346753
1424	ITGB8	19783.7	0.336277	0.112929	2.97778	0.00290348	0.0346827
1425	CCDC51	406.316	-0.402999	0.135346	-2.97755	0.00290567	0.0346845
1426	GNA11	4154.12	0.245925	0.0826181	2.97665	0.00291419	0.0347131
1427	POLR1H	269.684	-0.5488	0.184355	-2.97686	0.00291218	0.0347131
1428	PSMD4	2752	-0.242722	0.0815414	-2.97667	0.00291402	0.0347131
1429	STAT3	15182.1	0.182888	0.061459	2.97578	0.00292245	0.0347386
1430	EAPP	1587.17	-0.312231	0.104912	-2.97611	0.00291926	0.0347386
1431	OST4	4198.45	-0.297551	0.0999903	-2.97579	0.00292232	0.0347386
1432	MRPL20	1481.04	-0.265496	0.0892411	-2.97504	0.00292948	0.0347978
1433	COMP	238.675	1.71882	0.577837	2.97458	0.00293388	0.0348097
1434	CAPG	3738.33	-0.336115	0.112998	-2.97451	0.00293457	0.0348097
1435	GPC4	1371.77	0.419195	0.141061	2.97173	0.00296123	0.0349956
1436	CTXN1	2181.05	0.32789	0.110341	2.97159	0.00296259	0.0349956
1437	SNX33	2108.93	0.269229	0.0905879	2.97201	0.00295853	0.0349956
1438	BBLN	1287.41	-0.492731	0.165808	-2.9717	0.0029616	0.0349956
1439	THOC3	410.186	-0.497214	0.167302	-2.97195	0.00295911	0.0349956
1440	EPC2	1403.6	0.253288	0.0852065	2.97264	0.00295252	0.0349956
1441	PARP14	8889.14	0.686951	0.231194	2.97132	0.00296525	0.0350027
1442	MYH10	2543.06	0.360133	0.121247	2.97024	0.00297566	0.0351012
1443	PHF5A	964.898	-0.473898	0.159571	-2.96982	0.00297974	0.035125
1444	PDCD4	11476.4	-0.370244	0.124729	-2.96839	0.00299366	0.0352646
1445	LOC102724200	34.9443	1.03129	0.347678	2.96622	0.00301484	0.0353396
1446	ZNF473	442.986	0.348097	0.117311	2.96731	0.0030042	0.0353396
1447	KMT2C	7800.57	0.305985	0.103166	2.96595	0.00301752	0.0353396
1448	UBN2	2818.02	0.275165	0.0927601	2.96642	0.00301293	0.0353396
1449	SLC17A5	1756.21	0.270433	0.0911795	2.96594	0.00301764	0.0353396
1450	H2AC13	141.431	-0.699518	0.23579	-2.9667	0.0030101	0.0353396
1451	RARS1	4760.39	-0.253954	0.0856112	-2.96637	0.0030134	0.0353396
1452	QARS1	6404	-0.292382	0.0985558	-2.96666	0.00301053	0.0353396
1453	YWHAQ	14756	-0.222503	0.0750224	-2.96583	0.00301872	0.0353396
1454	RN7SL334P	320.11	-0.696354	0.234828	-2.96537	0.00302315	0.0353547
1455	TXNDC9	1799.66	-0.283077	0.0954642	-2.96527	0.00302416	0.0353547
1456	GSK3B	5648.24	0.268319	0.0904939	2.96505	0.00302629	0.0353552
1457	NUAK1	845.805	0.450074	0.151826	2.9644	0.00303277	0.0354067
1458	EIF2B5	1040.77	-0.281213	0.0948762	-2.964	0.00303671	0.0354225
1459	CDC42	29669.6	-0.203719	0.0687349	-2.96384	0.0030383	0.0354225
1460	REC8	785.747	0.534599	0.180405	2.96332	0.00304338	0.0354554
1461	TTYH3	1994.2	0.343808	0.116029	2.96313	0.00304529	0.0354554
1462	SIRPA	2171.44	0.484729	0.163659	2.96183	0.00305819	0.0355541
1463	LAMTOR4	493.268	-0.417162	0.140854	-2.96167	0.00305973	0.0355541
1464	PINK1-AS	337.734	0.431772	0.145788	2.96164	0.00306004	0.0355541
1465	TMC1	48.4503	-0.903478	0.305399	-2.95836	0.00309284	0.0359108
1466	KRT19	98349.8	-0.344963	0.116632	-2.95771	0.00309931	0.0359193
1467	STAT2	3398.85	0.399176	0.134973	2.95744	0.00310203	0.0359193
1468	ZBTB34	710.912	0.387914	0.131144	2.95793	0.00309709	0.0359193
1469	WDR47	1871.04	0.299286	0.101192	2.9576	0.00310046	0.0359193
1470	ZNF460	2607	0.31329	0.105952	2.9569	0.00310746	0.0359578
1471	ELOVL4	362.501	-0.41068	0.13893	-2.95602	0.00311636	0.0360147
1472	CCDC190	2059.77	0.333873	0.112948	2.956	0.00311662	0.0360147
1473	APOBEC3D	131.076	0.653195	0.221012	2.95547	0.00312189	0.0360452
1474	METTL26	492.56	-0.402864	0.136319	-2.95532	0.00312349	0.0360452
1475	SOX9	2678.46	0.886595	0.30006	2.95473	0.00312942	0.0360647
1476	CREBBP	5150.34	0.265633	0.0898993	2.95479	0.00312885	0.0360647
1477	COPZ2	302.201	-0.620579	0.210066	-2.95421	0.00313469	0.036101
1478	GNA12	1357.3	0.309747	0.104859	2.95394	0.00313745	0.0361083
1479	MAST2	1059.62	0.350934	0.118814	2.95364	0.00314053	0.0361192
1480	AK2	4602.99	-0.28193	0.0955239	-2.95141	0.00316328	0.0363564
1481	ZKSCAN1	7249.96	0.256351	0.0868883	2.95035	0.00317418	0.036457
1482	ZDHHC7	3728.75	0.282768	0.0958546	2.94997	0.00317809	0.0364773
1483	LOC105372427	43.9123	0.970458	0.329064	2.94915	0.0031865	0.0365491
1484	TCEAL8	1933.99	-0.250748	0.0850644	-2.94775	0.00320098	0.0366905
1485	PRKAR1A	20613.2	0.249828	0.084767	2.94723	0.00320635	0.0367025
1486	LINC02501	28.848	-2.09467	0.710709	-2.9473	0.00320566	0.0367025
1487	DTNA	236.495	0.69711	0.236585	2.94656	0.00321334	0.0367433
1488	H2BC14	179.74	-0.947313	0.321508	-2.94647	0.00321422	0.0367433
1489	PRDX4	1112.82	-0.317036	0.107687	-2.94406	0.00323937	0.0369955
1490	TMEM150C	263.267	-0.487964	0.165752	-2.94394	0.00324064	0.0369955
1491	NT5C3B	791.05	-0.396746	0.134872	-2.94165	0.0032647	0.0371953
1492	KCTD12	3374.46	0.247086	0.0839948	2.94168	0.00326438	0.0371953
1493	TMEM30A	15364.2	0.211331	0.0718383	2.94175	0.00326361	0.0371953
1494	TMPRSS2	1807.44	0.260947	0.0887248	2.94108	0.00327068	0.0372177
1495	NME1	1063.11	-0.380292	0.129314	-2.94084	0.00327323	0.0372177
1496	ATP5MC1	668.893	-0.445554	0.151501	-2.94092	0.00327235	0.0372177
1497	SPOCD1	145.447	1.08977	0.37061	2.94047	0.00327715	0.0372374
1498	RPGR	1068.11	0.426165	0.145012	2.93884	0.00329446	0.0372824
1499	N4BP1	4674.13	0.259808	0.0883845	2.93951	0.00328727	0.0372824
1500	PSMA6	3625.82	-0.292289	0.0994462	-2.93917	0.00329095	0.0372824
1501	ABHD4	1831.33	-0.254988	0.0867547	-2.93919	0.00329076	0.0372824
1502	UBXN8	336.288	-0.420961	0.143214	-2.93938	0.00328866	0.0372824
1503	ITGA1	518.033	0.6527	0.222125	2.93844	0.00329865	0.0372824
1504	WWC2	919.633	0.358736	0.122083	2.93846	0.00329846	0.0372824
1505	POLE4	814.671	-0.3618	0.123108	-2.93889	0.0032939	0.0372824
1506	S100A6	20176.5	-0.351903	0.119772	-2.93811	0.00330215	0.0372972
1507	SCARNA16	560.973	-0.678284	0.230909	-2.93746	0.00330917	0.0373516
1508	PSMC3	1909.18	-0.326409	0.111169	-2.93615	0.00332314	0.0374635
1509	EIF3H	6535.99	-0.26591	0.0905651	-2.93612	0.00332348	0.0374635
1510	BAD	1264.74	-0.362884	0.123645	-2.93489	0.00333671	0.0375877
1511	FBXW11	2716.24	0.228986	0.0780441	2.93406	0.00334559	0.0376379
1512	CC2D2A	3554.8	0.321756	0.109656	2.93422	0.00334392	0.0376379
1513	RPL13AP5	266.812	-0.419662	0.143142	-2.9318	0.00337006	0.0378805
1514	ERAP2	1789.88	0.460716	0.157152	2.93165	0.00337161	0.0378805
1515	CEP104	1937.23	0.311349	0.106233	2.9308	0.00338085	0.0379593
1516	PLEKHB1	1398.13	0.30847	0.105289	2.92975	0.00339237	0.0380133
1517	FSD1L	965.973	0.389114	0.132806	2.92994	0.00339031	0.0380133
1518	TSLP	205.062	-0.918255	0.313386	-2.93011	0.0033884	0.0380133
1519	LAP3	2638.91	0.38409	0.131125	2.92918	0.00339859	0.0380579
1520	OTUD7B	2658.4	0.241819	0.0825765	2.92842	0.0034069	0.0381259
1521	TOGARAM1	2592.46	0.320951	0.109611	2.92809	0.00341054	0.0381415
1522	ANTXR2	1067.92	0.557852	0.190562	2.92741	0.003418	0.0381999
1523	ZNF175	329.177	0.427574	0.146107	2.92644	0.00342862	0.0382934
1524	LOC729291	116.279	0.725103	0.24781	2.92604	0.00343306	0.0383178
1525	ZXDB	762.955	0.440125	0.150429	2.9258	0.00343571	0.0383223
1526	PTPRM	607.467	0.474811	0.162309	2.92535	0.00344069	0.0383275
1527	MIR205HG	1839.6	-0.335673	0.114742	-2.92547	0.00343936	0.0383275
1528	SRGAP2C	494.055	0.38332	0.131068	2.92459	0.00344915	0.0383966
1529	TOMM6	1465.26	-0.311238	0.106433	-2.92426	0.00345273	0.0384113
1530	TMED3	2945.27	-0.334827	0.114542	-2.92317	0.00346486	0.0385211
1531	CDK6	13573.9	0.262146	0.0897366	2.92128	0.00348593	0.03873
1532	ERRFI1	2063.15	0.373285	0.127793	2.92101	0.00348901	0.0387389
1533	BBS9	1623.53	0.274823	0.0941213	2.91989	0.00350159	0.038828
1534	SH3TC2	926.988	0.934578	0.320074	2.91989	0.0035016	0.038828
1535	KLK14	25.7861	-1.34175	0.459596	-2.91941	0.0035069	0.0388362
1536	PSMC5	3681.75	-0.256858	0.0879789	-2.91954	0.00350549	0.0388362
1537	C16orf72	5600.91	0.219878	0.0753411	2.91844	0.0035179	0.0389274
1538	KRT6A	108349	-0.419946	0.14393	-2.91771	0.00352609	0.0389274
1539	GSN	49197.9	-0.33127	0.113517	-2.91824	0.00352016	0.0389274
1540	TMEM245	5069.9	0.179952	0.0616682	2.91807	0.00352206	0.0389274
1541	KDM1B	2218.85	0.256427	0.0878875	2.91767	0.00352658	0.0389274
1542	LRGUK	735.818	0.451025	0.154661	2.91622	0.00354298	0.0390671
1543	MTARC1	299.536	-0.554968	0.190309	-2.91615	0.00354383	0.0390671
1544	STXBP4	1530.33	0.3118	0.106981	2.91452	0.00356232	0.0392201
1545	RHOD	2910.54	-0.440095	0.150991	-2.91472	0.00356005	0.0392201
1546	CXCL16	5723	0.208077	0.0714171	2.91355	0.00357344	0.0393171
1547	LOC101927060	411.843	0.361476	0.124089	2.91303	0.00357943	0.0393332
1548	CAMLG	1000.58	-0.314064	0.107821	-2.91282	0.00358184	0.0393332
1549	PDE4D	1170.68	0.387313	0.132966	2.91287	0.00358125	0.0393332
1550	GLA	619.221	-0.348833	0.119783	-2.91221	0.0035888	0.0393587
1551	PQBP1	924.935	-0.295758	0.101554	-2.91232	0.00358751	0.0393587
1552	H2AC6	2545.36	-0.287026	0.098577	-2.91169	0.00359481	0.0393993
1553	ITSN1	1397.66	0.307469	0.105609	2.9114	0.00359808	0.0394098
1554	NPM3	381.838	-0.47326	0.162572	-2.91108	0.00360187	0.0394259
1555	ALG5	744.801	-0.339166	0.11654	-2.91031	0.00361073	0.0394975
1556	CASK	4004.78	0.26491	0.0910391	2.90985	0.00361602	0.0395031
1557	PKN1	938.313	0.423728	0.145648	2.90926	0.00362286	0.0395031
1558	CDR2	1107.25	0.411797	0.141532	2.90956	0.00361937	0.0395031
1559	RFC2	505.93	-0.43438	0.149305	-2.90934	0.00362187	0.0395031
1560	EYS	30.7657	-1.2511	0.429979	-2.90968	0.00361795	0.0395031
1561	UBL4A	853.359	-0.35959	0.123617	-2.90891	0.00362688	0.0395216
1562	HEG1	3628.39	0.684966	0.235507	2.90847	0.00363202	0.0395523
1563	MRPS7	1606.12	-0.345713	0.118902	-2.90756	0.00364265	0.0396427
1564	ZNF154	196.495	0.457091	0.157254	2.90671	0.00365255	0.0396742
1565	SHMT2	1325.18	-0.245422	0.0844217	-2.90709	0.00364803	0.0396742
1566	PHLDB1	821.816	0.52923	0.182066	2.9068	0.00365148	0.0396742
1567	UCHL3	1630.18	-0.301289	0.103663	-2.90643	0.00365579	0.0396841
1568	JPT1	3738.49	-0.300021	0.103242	-2.90599	0.00366099	0.0397082
1569	USP22	8687.66	0.238047	0.0819214	2.9058	0.00366319	0.0397082
1570	LDAH	836.43	-0.297033	0.102226	-2.90564	0.00366502	0.0397082
1571	AKAP11	5473.88	0.235705	0.0811478	2.90464	0.00367681	0.0398
1572	SIK2	1654.53	0.325941	0.112227	2.9043	0.00368081	0.0398
1573	ABI2	2082.15	0.218467	0.0752264	2.90412	0.00368285	0.0398
1574	PTPRU	5705.23	0.245664	0.0845802	2.90451	0.00367833	0.0398
1575	BHLHE41	2078.45	0.843633	0.290634	2.90273	0.00369922	0.0398878
1576	ARF5	2694.6	-0.307428	0.105899	-2.90303	0.00369574	0.0398878
1577	NUAK2	677.36	0.406286	0.139956	2.90295	0.00369664	0.0398878
1578	LINC01138	129.106	0.605778	0.208699	2.90264	0.00370035	0.0398878
1579	MRPL12	906.243	-0.412182	0.142172	-2.89918	0.00374141	0.0402793
1580	DNAH6	3552.75	0.406482	0.140199	2.89931	0.00373983	0.0402793
1581	FAU	4191.17	-0.362954	0.125223	-2.89847	0.00374993	0.0403456
1582	GNPNAT1	2907.12	-0.328991	0.11352	-2.8981	0.00375437	0.0403462
1583	BMP2K	2849.76	0.286052	0.0987046	2.89806	0.00375473	0.0403462
1584	BCOR	1214.02	0.295404	0.101957	2.89733	0.00376358	0.0403646
1585	LSM7	741.773	-0.428524	0.147913	-2.89713	0.00376594	0.0403646
1586	NCOA4	34832	-0.295651	0.102039	-2.89741	0.00376252	0.0403646
1587	PAPPA	657.315	1.20536	0.41597	2.89771	0.00375904	0.0403646
1588	ABCA6	63.498	1.12091	0.386971	2.89662	0.00377206	0.0403753
1589	KRT5	132805	-0.405696	0.140052	-2.89674	0.00377059	0.0403753
1590	CAPZA2	5823.53	-0.251795	0.0869321	-2.89645	0.00377406	0.0403753
1591	COPS9	523.805	-0.412257	0.142381	-2.89546	0.00378607	0.0404597
1592	CLASP1	4051.06	0.326813	0.112873	2.8954	0.0037867	0.0404597
1593	BCAT1	1908.89	0.82907	0.286501	2.89378	0.00380639	0.0406119
1594	EPS8	2853.16	0.324658	0.112197	2.89363	0.00380811	0.0406119
1595	LGR6	22.9537	-1.61169	0.556965	-2.8937	0.00380735	0.0406119
1596	ECHS1	2864.33	-0.213796	0.0739073	-2.89276	0.00381872	0.0406996
1597	MCM6	366.415	-0.442697	0.153082	-2.8919	0.00382923	0.040786
1598	NAP1L2	49.7241	-0.891289	0.308249	-2.89145	0.00383463	0.0408179
1599	DNAH2	1492.17	0.482397	0.166854	2.89113	0.00383865	0.0408192
1600	ACADSB	1198.12	-0.34144	0.118102	-2.89105	0.00383955	0.0408192
1601	SRGAP2	1140.06	0.265999	0.0920611	2.88937	0.00386013	0.0410124
1602	NF2	3683.51	0.25149	0.0870497	2.88905	0.00386413	0.0410158
1603	NMU	153.956	-0.526539	0.182259	-2.88895	0.00386527	0.0410158
1604	ANKS1A	1992.37	0.307024	0.106324	2.88763	0.00388157	0.0411631
1605	TPT1P9	86.0988	-0.721822	0.250054	-2.88666	0.00389349	0.0412637
1606	FBXL5	6513.01	-0.246827	0.0855368	-2.88563	0.00390637	0.0413744
1607	H4C5	2141.73	-0.356907	0.123703	-2.8852	0.00391171	0.0414052
1608	FRMPD2	425.937	0.505419	0.175216	2.88455	0.0039197	0.041464
1609	SPATA33	327.463	0.461256	0.159947	2.8838	0.00392907	0.0415067
1610	EML5	156.903	0.639271	0.221663	2.88398	0.00392683	0.0415067
1611	TPD52L1	3770.34	-0.364574	0.126428	-2.88364	0.00393106	0.0415067
1612	PPP1CA	4836.81	-0.318609	0.110516	-2.88291	0.0039402	0.0415774
1613	TCF20	3519.9	0.281407	0.0976365	2.88219	0.00394917	0.0416204
1614	RNF7	2035.41	-0.250867	0.0870352	-2.88237	0.00394699	0.0416204
1615	CBX3	3711.69	-0.263511	0.091442	-2.88173	0.00395498	0.0416558
1616	MOB3A	984.968	0.31074	0.107876	2.88054	0.00397	0.0417623
1617	LOC105377329	158.171	0.749198	0.260087	2.88056	0.00396965	0.0417623
1618	NCOA6	4023.79	0.292858	0.101681	2.88016	0.00397473	0.0417862
1619	FRK	6025.14	0.270416	0.0938986	2.87987	0.00397838	0.0417988
1620	ACSBG1	329.636	0.393461	0.136645	2.87944	0.00398379	0.0418298
1621	CYB5D1	2024.61	0.275447	0.0957311	2.8773	0.00401091	0.0420886
1622	PLXNA4	28.8153	-1.49663	0.520253	-2.87673	0.00401825	0.0421396
1623	ZNF718	491.596	0.393377	0.136769	2.87622	0.00402464	0.0421806
1624	MTX3	1563.99	0.268759	0.0934711	2.87532	0.00403624	0.0422761
1625	SESTD1	2811.51	0.361885	0.125881	2.87482	0.00404254	0.0423161
1626	PRMT1	2728.21	-0.282624	0.0983314	-2.8742	0.00405051	0.0423248
1627	JRK	566.852	0.421002	0.146478	2.87418	0.00405084	0.0423248
1628	TNPO1	8212.23	0.225469	0.0784443	2.87426	0.00404974	0.0423248
1629	ANKRD29	184.139	-0.540471	0.188095	-2.87339	0.00406096	0.0424045
1630	IFT172	3128.4	0.360841	0.125592	2.87312	0.00406437	0.042414
1631	PXN	5810.63	0.30047	0.10459	2.87283	0.0040681	0.042427
1632	UFD1	2148.16	-0.27363	0.0953009	-2.87122	0.00408888	0.0426083
1633	TAF3	493.984	0.364579	0.126991	2.8709	0.004093	0.0426083
1634	RAD54L2	1382.83	0.27748	0.0966514	2.87094	0.00409253	0.0426083
1635	ZNF827	1862.72	0.262012	0.0912714	2.87069	0.00409576	0.042611
1636	FIBIN	2519.12	-0.516336	0.179915	-2.86988	0.00410627	0.0426161
1637	FAM167A	120.544	0.58515	0.203893	2.86989	0.00410617	0.0426161
1638	PROX1	57.1263	0.975343	0.339819	2.87019	0.00410231	0.0426161
1639	RGL1	1031.53	0.324579	0.113098	2.86989	0.00410609	0.0426161
1640	SSBP1	2896.82	-0.300265	0.104644	-2.8694	0.00411248	0.0426545
1641	MRPS28	184.643	-0.569965	0.198681	-2.86874	0.00412107	0.0427175
1642	SH3RF3	195.116	0.670384	0.233754	2.86791	0.00413193	0.042804
1643	KDM5A	3521	0.231982	0.0808971	2.86761	0.00413581	0.0428181
1644	IKZF4	353.629	0.382869	0.133577	2.86628	0.00415332	0.0429471
1645	H2AJ	1319.7	-0.333921	0.116493	-2.86646	0.00415095	0.0429471
1646	PPIL1	1076.28	-0.310795	0.108518	-2.86401	0.00418319	0.0432297
1647	HIVEP1	2844.19	0.372945	0.130234	2.86365	0.00418789	0.0432519
1648	LINC00641	135.912	0.665253	0.232349	2.86317	0.00419426	0.0432914
1649	PMEPA1	6256.43	0.952392	0.33273	2.86236	0.00420498	0.0433759
1650	CHP2	2621.81	-0.50348	0.17592	-2.86198	0.00421001	0.0434014
1651	SPACA9	2217.56	0.274403	0.095888	2.86171	0.00421366	0.0434126
1652	NBPF12	177.542	0.510122	0.178315	2.86079	0.00422586	0.043512
1653	METTL25	491.546	-0.457992	0.160106	-2.86056	0.00422889	0.0435169
1654	ANXA8L1	3196.65	-0.293215	0.102519	-2.86009	0.00423522	0.0435557
1655	SLC6A6	6248.82	0.239913	0.0839116	2.85911	0.00424828	0.0436636
1656	C7orf57	785.947	0.344887	0.120642	2.85875	0.00425308	0.0436865
1657	MRPL34	846.594	-0.387133	0.135484	-2.8574	0.00427133	0.0438475
1658	PIGF	672.614	-0.352157	0.123266	-2.85689	0.00427812	0.0438642
1659	SDHB	1736.09	-0.300251	0.105094	-2.85699	0.00427683	0.0438642
1660	CFAP65	1845.97	0.382547	0.13392	2.85655	0.00428279	0.0438857
1661	USP40	1989.8	0.23398	0.0819211	2.85617	0.00428787	0.0439113
1662	PTCHD4	1549.98	0.430548	0.150799	2.85512	0.00430205	0.0440035
1663	AGA	828.889	-0.320172	0.112136	-2.85521	0.0043009	0.0440035
1664	UNC119B	3755.14	0.227095	0.0795513	2.8547	0.00430771	0.044035
1665	GLUD1	7292.03	-0.301616	0.105687	-2.85387	0.00431899	0.0441238
1666	TOR1B	1260.11	0.333784	0.116999	2.85289	0.00433239	0.0442341
1667	MPV17L	1566.12	0.512242	0.179597	2.85218	0.00434208	0.0443064
1668	SAMD4A	1006.25	0.528672	0.185401	2.8515	0.00435131	0.0443739
1669	PHC1	370.386	0.412694	0.144747	2.85113	0.00435639	0.0443992
1670	DNAJC5	4924.67	0.263681	0.0925755	2.84828	0.00439562	0.0447721
1671	CFAP53	1327.93	0.371798	0.130586	2.84715	0.00441132	0.0449052
1672	XRN1	4126.42	0.300466	0.105561	2.84638	0.00442195	0.0449865
1673	SPOCK2	354.343	0.787366	0.276682	2.84575	0.00443076	0.0450491
1674	HORMAD1	78.0743	-0.846722	0.297579	-2.84537	0.00443596	0.0450751
1675	GIT2	1707.16	0.268323	0.0943125	2.84505	0.00444051	0.0450944
1676	HSPE1	1130.06	-0.280257	0.098533	-2.8443	0.00445096	0.0451735
1677	UQCR10	1839.71	-0.313956	0.110423	-2.84321	0.00446621	0.0453013
1678	ANKRD42	1745.5	0.328679	0.11561	2.843	0.00446904	0.045303
1679	COA3	1458.89	-0.315571	0.111016	-2.84256	0.00447522	0.0453386
1680	BMX	30.4946	-1.08036	0.380215	-2.84146	0.00449082	0.0454303
1681	PSMG1	563.407	-0.394702	0.138941	-2.84078	0.0045003	0.0454303
1682	RNF213	9814.82	0.775894	0.273118	2.84088	0.00449899	0.0454303
1683	TENT4B	975.355	0.326203	0.114793	2.84166	0.00448797	0.0454303
1684	ADAMTSL3	726.553	-0.432748	0.152312	-2.8412	0.00449439	0.0454303
1685	HMGB1	10831.9	-0.293752	0.103404	-2.84083	0.00449966	0.0454303
1686	UQCR11	1608.39	-0.380936	0.13412	-2.84026	0.00450769	0.045478
1687	FYCO1	4274.36	0.276734	0.0974541	2.83963	0.00451657	0.0455406
1688	SLC25A29	823.035	-0.382907	0.134895	-2.83856	0.00453177	0.0456051
1689	ACAT2	1755.93	-0.396557	0.139685	-2.83894	0.00452634	0.0456051
1690	PDCD10	2280.26	-0.274192	0.0965924	-2.83865	0.00453045	0.0456051
1691	SEC22A	743.288	-0.267216	0.0941423	-2.83842	0.0045337	0.0456051
1692	S1PR2	395.581	0.468363	0.165049	2.83773	0.00454359	0.0456775
1693	GALNT10	2955.25	0.421106	0.148438	2.83692	0.00455504	0.0457386
1694	MYH15	24.2529	-1.39271	0.490891	-2.8371	0.00455259	0.0457386
1695	ZNF234	393.589	0.379773	0.133901	2.83623	0.00456497	0.0457843
1696	MATN2	1032.97	-0.329115	0.116034	-2.83636	0.00456317	0.0457843
1697	ZNF37BP	148.653	0.680268	0.239924	2.83534	0.00457763	0.0458842
1698	SEZ6L2	643.468	0.607461	0.214275	2.83496	0.00458312	0.0458852
1699	SNORA14A	162.114	-0.799403	0.281977	-2.835	0.0045826	0.0458852
1700	DLST	2416.24	-0.205168	0.0723756	-2.83476	0.00458596	0.0458866
1701	SSH2	1636.35	0.290599	0.102551	2.8337	0.0046012	0.046012
1702	LTBP1	3310.55	0.490239	0.173033	2.83321	0.00460836	0.0460565
1703	COPS2	4723.85	-0.218636	0.0771891	-2.83247	0.00461896	0.0460819
1704	EHD4	3169.93	0.328601	0.116007	2.83261	0.00461699	0.0460819
1705	LOC107986669	945.483	0.263298	0.092957	2.83247	0.00461902	0.0460819
1706	PDGFB	191.971	1.76646	0.623793	2.8318	0.00462868	0.0461241
1707	DNAJC16	2609.2	0.281505	0.0994063	2.83187	0.00462771	0.0461241
1708	DZIP1	788.727	0.273894	0.0967702	2.83035	0.00464968	0.0463062
1709	ATXN2	4023.01	0.27573	0.0974361	2.82985	0.00465693	0.0463513
1710	BLOC1S1	488.8	-0.411069	0.145355	-2.82803	0.00468353	0.04648
1711	TRIB1	1524.46	0.261168	0.0923403	2.82833	0.00467921	0.04648
1712	SNHG6	467.064	-0.449526	0.158949	-2.82811	0.00468241	0.04648
1713	SEC24B	3122.14	0.208083	0.0735626	2.82866	0.00467434	0.04648
1714	CACNA1S	18.6004	-1.61009	0.569223	-2.82857	0.00467566	0.04648
1715	DHRS7B	881.577	-0.258594	0.0914481	-2.82777	0.00468734	0.0464907
1716	ARIH1	6205.88	0.208962	0.0739213	2.82682	0.00470128	0.0466019
1717	UBE2C	122.68	-0.636051	0.225058	-2.82616	0.00471094	0.0466433
1718	KIAA1549L	386.193	1.14385	0.404711	2.82635	0.00470822	0.0466433
1719	GINS1	168.449	-0.546103	0.193248	-2.82592	0.00471451	0.0466515
1720	OLA1	3598.98	-0.287801	0.101851	-2.82569	0.0047179	0.0466579
1721	C16orf91	158.573	-0.555703	0.196707	-2.82503	0.00472759	0.0467265
1722	SCUBE2	25.4707	-1.61351	0.571226	-2.82464	0.00473332	0.046756
1723	SYNJ2	1224.7	0.325326	0.115184	2.82439	0.00473706	0.0467657
1724	CLEC16A	2174.87	0.224236	0.079415	2.8236	0.00474875	0.0468539
1725	ENO2	192.687	0.58039	0.205616	2.8227	0.00476217	0.0469047
1726	EPHX2	569.116	-0.369278	0.130811	-2.82298	0.00475789	0.0469047
1727	KPNA6	7245.57	0.200936	0.071182	2.82285	0.00475991	0.0469047
1728	SEMA5A	2693.83	-0.401359	0.142221	-2.82207	0.00477144	0.0469689
1729	ZNF43	542.781	0.419282	0.148604	2.82146	0.00478052	0.0470311
1730	SEMA7A	437.654	1.60545	0.569117	2.82096	0.00478809	0.0470783
1731	LOC105375463	17.7283	-1.73213	0.614125	-2.82049	0.00479504	0.0471194
1732	PTMS	2736.03	-0.395618	0.140356	-2.81868	0.00482222	0.0473591
1733	ALDH3B1	4962.21	0.237423	0.0842378	2.81848	0.00482512	0.0473602
1734	SELENOP	1686.16	-0.450614	0.159905	-2.81801	0.00483227	0.0473881
1735	PLEKHA6	2085.88	0.269094	0.0954936	2.81792	0.00483353	0.0473881
1736	FAM214A	3426.34	0.295403	0.104852	2.81734	0.00484232	0.0473962
1737	WDR31	960.353	0.433231	0.153763	2.81753	0.00483945	0.0473962
1738	TBX18	35.8164	1.11194	0.394682	2.81731	0.00484271	0.0473962
1739	TMEM238	319.295	-0.462461	0.164202	-2.81642	0.00485628	0.0475016
1740	NEDD4	939.209	0.39889	0.141692	2.8152	0.00487473	0.0476415
1741	LRRC56	423.582	0.419515	0.149031	2.81496	0.00487832	0.0476415
1742	RPL37	14485	-0.355438	0.12627	-2.81492	0.00487898	0.0476415
1743	FUNDC2	1310.23	-0.36241	0.128788	-2.814	0.00489289	0.0477487
1744	ALDH1L1	857.511	-0.395047	0.140395	-2.81383	0.00489558	0.0477487
1745	PALM2AKAP2	2314.63	0.986499	0.350621	2.81358	0.00489934	0.047758
1746	ERV3-1	880.151	0.563259	0.200247	2.81282	0.00491097	0.047844
1747	ZNF773	165.296	0.544037	0.193465	2.81206	0.00492246	0.0478463
1748	FADS3	407.917	0.762842	0.27123	2.81253	0.0049154	0.0478463
1749	ZNF107	1081.78	0.309756	0.110146	2.81224	0.00491978	0.0478463
1750	CDKN1A	16670.8	0.330871	0.117658	2.81214	0.00492131	0.0478463
1751	GBP2	421.176	0.744434	0.264769	2.81164	0.00492904	0.0478829
1752	SPTBN1	29635.8	0.357985	0.127388	2.81019	0.00495119	0.0480706
1753	DLK2	205.631	-0.78421	0.279098	-2.8098	0.00495721	0.0481016
1754	UBR4	9818.57	0.37965	0.135129	2.80954	0.00496117	0.0481126
1755	RNASEH2B	647.426	-0.365032	0.129938	-2.80928	0.0049652	0.0481243
1756	TPI1	4952.75	-0.295066	0.105058	-2.8086	0.00497575	0.0481991
1757	ELOCP27	19.7059	-1.43465	0.510962	-2.80774	0.00498901	0.0482999
1758	NDUFS6	1139.12	-0.331546	0.118093	-2.8075	0.00499275	0.0483086
1759	RN7SL116P	94.2633	-0.751364	0.267713	-2.8066	0.00500678	0.0483893
1760	TXNDC17	1731.5	-0.258636	0.092149	-2.80671	0.00500497	0.0483893
1761	NCAPG	89.2326	-0.919892	0.328045	-2.80416	0.00504475	0.0487287
1762	DIAPH2	2231.8	0.336745	0.120118	2.80345	0.00505598	0.0487475
1763	RPPH1	242842	-0.664778	0.23714	-2.80331	0.00505807	0.0487475
1764	GOT1	1103.11	-0.266696	0.0951434	-2.8031	0.00506139	0.0487475
1765	RBPMS	1739.92	0.404988	0.144487	2.80294	0.00506389	0.0487475
1766	LSM5	781.315	-0.354362	0.126424	-2.80296	0.00506362	0.0487475
1767	EIF4G1	14760.8	0.256426	0.0914585	2.80374	0.00505131	0.0487475
1768	BABAM1	1465.87	-0.314776	0.112368	-2.80129	0.00508994	0.0489705
1769	ADAM28	4468.02	-0.400843	0.143184	-2.79949	0.00511829	0.049178
1770	MTCO2P22	1701.82	-0.332538	0.11879	-2.79937	0.00512018	0.049178
1771	CCDC74B	616.247	0.380559	0.135936	2.79954	0.00511748	0.049178
1772	FAM117A	296.908	-0.402416	0.14378	-2.79884	0.0051287	0.0492166
1773	DOCK8	1268.37	0.556967	0.199005	2.79876	0.00512998	0.0492166
1774	ZNF33A	2536.62	0.242997	0.0868496	2.7979	0.0051436	0.0493194
1775	PEX2	1502.27	-0.346051	0.123723	-2.79697	0.00515837	0.0494331
1776	LOC102723475	276.691	0.57712	0.206399	2.79614	0.00517168	0.0495049
1777	AOAH	17.6729	-1.71106	0.611931	-2.79617	0.00517115	0.0495049
1778	CAPN6	25.7336	-1.92786	0.689573	-2.79572	0.00517835	0.0495216
1779	NFATC2	218.261	0.437682	0.156587	2.79514	0.00518771	0.0495216
1780	DSEL	510.045	0.426095	0.152471	2.7946	0.00519643	0.0495216
1781	THRA	801.042	0.269482	0.0964085	2.79521	0.00518654	0.0495216
1782	ATP2A2	22509.3	0.216593	0.0774839	2.79533	0.00518465	0.0495216
1783	TMEM141	415.498	-0.555181	0.198646	-2.79483	0.00519274	0.0495216
1784	USP53	2272.95	0.237209	0.0848779	2.7947	0.00519471	0.0495216
1785	SERPINE2	890.377	0.511189	0.182922	2.79458	0.00519671	0.0495216
1786	TMEM131	6210.04	0.304234	0.108883	2.79413	0.00520402	0.0495635
1787	MRPS18C	624.869	-0.367901	0.131684	-2.79383	0.00520883	0.0495815
1788	SPRED1	2052.5	0.264515	0.0947178	2.79266	0.00522764	0.0497328
1789	PRR12	1744.79	0.31373	0.112357	2.79227	0.00523401	0.0497655
1790	IL18	3445.18	-0.280644	0.100515	-2.79207	0.00523714	0.0497675
1791	LOC105376278	18.1248	-1.80182	0.645474	-2.79147	0.005247	0.0498243
1792	CAB39	7951.1	0.223337	0.0800117	2.7913	0.00524963	0.0498243
1793	ZSCAN20	384.797	0.430024	0.154073	2.79104	0.00525391	0.0498243
1794	SNRNP40	1163.19	-0.341063	0.122202	-2.79098	0.00525484	0.0498243
1795	ELK3	3973.64	0.241885	0.086682	2.79049	0.00526285	0.0498725
1796	SANBR	1547.19	0.332204	0.119058	2.79026	0.00526651	0.0498793

## Sheet: Table S3
Tab S3: Significant differentially expressed genes between AD Mock and AD Infected OM-ALI cells
										Column title	Description
Serial no	Gene	baseMean	log2FoldChange	lfcSE	stat	pvalue	padj			Gene	the gene symbol or identifier for the gene being analyzed.
1	IFI44L	257.496	2.41533	0.224334	10.7666	4.947e-27	1.23918e-22			baseMean	the average number of reads mapped to each gene across all samples in an RNA sequencing experiment.
2	IFIT1	729.68	1.35709	0.157387	8.62264	6.54263e-18	8.19432e-14			log2FoldChange	the log2 fold change in expression level of a gene between two conditions or groups being compared.
3	RSAD2	255.387	1.94786	0.237993	8.18451	2.73412e-16	2.2829e-12			lfcSE	the standard error of the log2 fold change estimate.
4	IFI6	557.932	1.38493	0.176131	7.86304	3.74919e-15	2.34784e-11			stat	the test statistic for the hypothesis test that the log2 fold change is equal to zero.
5	SCGB2A1	1735.08	-0.6676	0.0878319	-7.60088	2.94116e-14	1.47346e-10			pvalue	P-value
6	OAS2	2998.2	0.691182	0.0920897	7.50553	6.11817e-14	2.55423e-10			padj	the adjusted p-value
7	MX2	775.32	0.929855	0.126006	7.37942	1.58975e-13	5.6888e-10
8	CEACAM5	25816.7	0.575151	0.0789052	7.28915	3.11925e-13	9.76677e-10
9	IFIT3	762.412	1.19839	0.168491	7.11247	1.13985e-12	3.17245e-09
10	DDX60	1251.84	0.647834	0.091282	7.09707	1.27433e-12	3.19206e-09
11	GABRE	348.104	0.855342	0.122155	7.00211	2.52131e-12	5.74147e-09
12	PARP14	6604.81	0.408327	0.0598253	6.82532	8.77265e-12	1.83122e-08
13	CXCL10	94.891	2.84175	0.419644	6.77181	1.27182e-11	2.4506e-08
14	CMPK2	208.407	1.38666	0.205979	6.73203	1.67311e-11	2.99354e-08
15	TALAM1	588.932	1.05736	0.15812	6.68707	2.2769e-11	3.80227e-08
16	ABCA13	34877	0.375366	0.0566942	6.62088	3.57066e-11	5.59009e-08
17	NEAT1	3456.87	1.07567	0.167566	6.41938	1.36826e-10	2.01609e-07
18	KYNU	1415.08	0.508051	0.0795532	6.3863	1.69944e-10	2.36496e-07
19	RPL31	25065.9	-0.398735	0.0627908	-6.35021	2.15015e-10	2.83469e-07
20	ALOX15	14258.2	-0.302429	0.047714	-6.33837	2.32211e-10	2.90832e-07
21	NAV2	2925.68	0.399982	0.0636304	6.28601	3.25719e-10	3.7086e-07
22	LAMP3	600.091	0.901175	0.143221	6.29219	3.13009e-10	3.7086e-07
23	EIF2AK2	4974.37	0.385824	0.0615116	6.27238	3.55574e-10	3.87251e-07
24	SLC34A2	4667.91	0.464597	0.0747695	6.21373	5.17429e-10	5.40044e-07
25	ITGA2	8165.57	0.319461	0.0517241	6.17626	6.56372e-10	6.57659e-07
26	OAS3	2128.38	0.636132	0.103268	6.16003	7.27326e-10	7.00722e-07
27	TNFAIP3	1368.02	0.569753	0.0925824	6.154	7.55509e-10	7.00916e-07
28	MX1	4958.93	0.507786	0.0854623	5.94164	2.82191e-09	2.5245e-06
29	NR1D1	492.122	1.03657	0.17546	5.90771	3.46906e-09	2.99643e-06
30	IFITM1	1259.46	0.542734	0.0923539	5.87668	4.18579e-09	3.49499e-06
31	AFF1	7095.15	0.254451	0.0438631	5.80102	6.59112e-09	5.32583e-06
32	MALAT1	69295.4	1.05454	0.183396	5.75008	8.91988e-09	6.98232e-06
33	ZC3H12C	1408.06	0.395681	0.0689822	5.736	9.69414e-09	7.35844e-06
34	SNORD17	3652.69	-0.836731	0.148392	-5.63867	1.71372e-08	1.26256e-05
35	HERC5	100.825	1.47673	0.265147	5.56947	2.5551e-08	1.82865e-05
36	RPL9	31085.6	-0.446246	0.0802479	-5.56084	2.68478e-08	1.86808e-05
37	STAT1	5420.21	0.380883	0.0691524	5.50788	3.63179e-08	2.45872e-05
38	GAS5	2148.09	-0.367473	0.0668302	-5.49861	3.8279e-08	2.52329e-05
39	SLFN5	7410.01	0.313937	0.0571597	5.49228	3.96789e-08	2.5485e-05
40	NFAT5	12071.7	0.285724	0.0521147	5.4826	4.1912e-08	2.62463e-05
41	SNORA20	260.5	-1.24027	0.227498	-5.45179	4.98664e-08	3.0466e-05
42	XAF1	754.393	0.564142	0.104228	5.41258	6.21218e-08	3.53003e-05
43	RPS15A	23300.3	-0.355946	0.0656588	-5.42115	5.92179e-08	3.53003e-05
44	SAMD9L	1259.91	0.43247	0.0798971	5.41284	6.20326e-08	3.53003e-05
45	RAPGEF2	1966.06	0.337676	0.0624298	5.40889	6.34163e-08	3.53003e-05
46	SNORA23	801.868	-0.829332	0.155396	-5.3369	9.45473e-08	5.14851e-05
47	ZBTB38	6435.92	0.242423	0.0455184	5.32581	1.00502e-07	5.35633e-05
48	CATSPERD	325.443	-0.757554	0.142964	-5.29892	1.16492e-07	5.95511e-05
49	SNX19	5699.96	0.227011	0.0428131	5.30237	1.1431e-07	5.95511e-05
50	UQCR11	1692.09	-0.397438	0.0750949	-5.29247	1.20675e-07	6.04556e-05
51	FRMD6	3352.36	0.333373	0.0632944	5.26702	1.38654e-07	6.81009e-05
52	DPCD	1835.66	-0.364459	0.0693048	-5.25878	1.45017e-07	6.98563e-05
53	ATP5MJ	2094.12	-0.401571	0.0766487	-5.23911	1.6135e-07	7.54664e-05
54	UBR4	7381.88	0.295487	0.0564167	5.23759	1.62689e-07	7.54664e-05
55	RN7SL118P	278.845	-1.31842	0.252268	-5.22629	1.72943e-07	7.87644e-05
56	SNORA71B	161.951	-0.941246	0.181189	-5.19482	2.04919e-07	9.16611e-05
57	CLMN	4387.31	0.273926	0.05314	5.15479	2.53915e-07	0.000111584
58	RPS12	8293.82	-0.260174	0.0505084	-5.1511	2.5896e-07	0.00011184
59	RAPH1	4933.48	0.22087	0.0430445	5.13121	2.8789e-07	0.000122227
60	RPL34	18214.7	-0.310246	0.0607962	-5.10305	3.34221e-07	0.000139532
61	RPS5	19823.1	-0.322267	0.063286	-5.09224	3.53864e-07	0.00014531
62	RNF213	5595.44	0.300725	0.0591999	5.07981	3.77807e-07	0.000150217
63	GALNT5	6470.33	0.286033	0.0563039	5.08015	3.77128e-07	0.000150217
64	ZC3HAV1	4846.03	0.294024	0.0582195	5.05026	4.41214e-07	0.000172687
65	MUC16	81034.9	0.38263	0.0761124	5.02717	4.97766e-07	0.000188917
66	NDUFA4	3279.71	-0.377125	0.0749989	-5.0284	4.94582e-07	0.000188917
67	MTND6P4	1795.51	-0.302697	0.0603557	-5.01521	5.29751e-07	0.000198056
68	SYNE2	17245.1	0.224707	0.0448493	5.01027	5.43539e-07	0.000200222
69	RFX7	2876.85	0.283011	0.0567554	4.98651	6.14804e-07	0.000222076
70	IFIT2	539.401	0.8678	0.174093	4.9847	6.20596e-07	0.000222076
71	RPL18A	28381.6	-0.376424	0.0756102	-4.97848	6.40868e-07	0.000224501
72	PUM1	5945.39	0.211635	0.0425214	4.97714	6.45299e-07	0.000224501
73	MFSD4B	981.174	0.389888	0.0786045	4.96012	7.04494e-07	0.000238471
74	NR1D2	3732.48	0.300019	0.0604807	4.96058	7.02821e-07	0.000238471
75	RPS3	24853.1	-0.344942	0.0695899	-4.95679	7.16676e-07	0.00023936
76	KDM7A	4482.9	0.218372	0.0441696	4.94394	7.65599e-07	0.000252335
77	RPS9	11344.2	-0.348008	0.0706667	-4.92464	8.45164e-07	0.000268928
78	ARHGAP32	10411.5	0.208627	0.0423699	4.92395	8.4815e-07	0.000268928
79	RN7SL174P	169.846	-1.20764	0.24524	-4.92431	8.46602e-07	0.000268928
80	NKTR	1279.97	0.365586	0.0744653	4.90948	9.13194e-07	0.000285933
81	CPEB4	5621.54	0.256607	0.0524089	4.89625	9.76829e-07	0.000302081
82	SPAG9	4022.73	0.225414	0.0461169	4.88789	1.01921e-06	0.000311344
83	MAML2	4272.18	0.248499	0.0511334	4.85982	1.17494e-06	0.00035459
84	RALGAPA2	10357	0.221189	0.0456242	4.84805	1.24678e-06	0.000367419
85	TUBA1A	20645.7	-0.263667	0.0543816	-4.84847	1.2442e-06	0.000367419
86	SETD2	6531.47	0.196869	0.0406383	4.84442	1.26983e-06	0.000369861
87	USP18	242.902	0.661078	0.136614	4.83902	1.30483e-06	0.000375687
88	RPS17	37323.1	-0.273327	0.056551	-4.83328	1.34303e-06	0.00038229
89	RPL39	9659.34	-0.566071	0.117472	-4.81877	1.44443e-06	0.000402017
90	ARHGEF12	15044.1	0.212198	0.0440194	4.82055	1.43161e-06	0.000402017
91	MAGI3	5944.66	0.211503	0.0439359	4.81389	1.48018e-06	0.00040744
92	ZNF217	6251.68	0.240386	0.0499984	4.80788	1.52541e-06	0.000410859
93	C19orf33	3584.78	-0.401163	0.0834094	-4.80957	1.51258e-06	0.000410859
94	CNFN	210.269	-1.03201	0.21512	-4.79738	1.60757e-06	0.000428384
95	SERF2	7522.85	-0.249181	0.0520495	-4.78738	1.68973e-06	0.000445536
96	CRIP1	1895.94	-0.408905	0.0856434	-4.77451	1.80147e-06	0.000455808
97	LRRC23	4325.5	-0.369334	0.0773172	-4.77686	1.78051e-06	0.000455808
98	CSRP3-AS1	214.7	1.03752	0.217032	4.78049	1.74865e-06	0.000455808
99	ATP13A4	2265.89	0.365111	0.0764669	4.77476	1.79925e-06	0.000455808
100	FOXP1	3772.39	0.232451	0.0487799	4.7653	1.88572e-06	0.000472354
101	RC3H2	4335.08	0.250125	0.0526096	4.75436	1.9908e-06	0.000492773
102	ELN-AS1	1001.45	-0.340611	0.0716659	-4.75276	2.00658e-06	0.000492773
103	RN7SL635P	294.635	-0.789242	0.166314	-4.74551	2.07983e-06	0.000505803
104	COX5B	3816.51	-0.321932	0.0679158	-4.74016	2.13545e-06	0.000514337
105	USP9X	9239.9	0.230737	0.0487864	4.72953	2.25041e-06	0.000531797
106	ANKFN1	941.52	0.494648	0.104556	4.73092	2.23507e-06	0.000531797
107	UBL5	2737.95	-0.399416	0.0847556	-4.71256	2.44623e-06	0.000569515
108	RPL35	25281.9	-0.309836	0.0657576	-4.71179	2.45549e-06	0.000569515
109	LOC101928817	9459.63	-0.343914	0.073106	-4.70433	2.54706e-06	0.000585334
110	PRRC2C	9707.61	0.285092	0.060671	4.69898	2.61463e-06	0.000595399
111	RASAL2	4446.19	0.211512	0.0450724	4.69272	2.696e-06	0.000608397
112	SLC7A11	2083.24	0.475453	0.101488	4.6848	2.80229e-06	0.000626738
113	USP32	2302.73	0.252831	0.0540448	4.67817	2.89445e-06	0.000641621
114	GGT7	1503.17	-0.347232	0.0742756	-4.67491	2.94088e-06	0.000646194
115	ROMO1	636.339	-0.623178	0.133559	-4.66595	3.07194e-06	0.000668623
116	MMP24OS	1805.14	-0.354968	0.076154	-4.66118	3.14396e-06	0.000668623
117	NPC1	2119.74	0.335209	0.0718973	4.66233	3.12643e-06	0.000668623
118	DDX60L	989.789	0.482037	0.103424	4.66081	3.14973e-06	0.000668623
119	ADAR	10248.2	0.225921	0.0486929	4.63971	3.48893e-06	0.000734406
120	NCOA2	4233.14	0.243735	0.0525544	4.63777	3.52197e-06	0.000735181
121	C22orf15	698.577	-0.604542	0.130462	-4.63385	3.58927e-06	0.000736145
122	AKAP11	5617.06	0.234673	0.0507318	4.62576	3.7323e-06	0.000736145
123	OASL	98.0811	1.32009	0.285137	4.62967	3.6625e-06	0.000736145
124	SNORA53	6155.48	-0.70405	0.15213	-4.62794	3.69328e-06	0.000736145
125	SYNE1	5020.39	0.370485	0.079956	4.63362	3.59334e-06	0.000736145
126	MYO10	4618.86	0.230476	0.0497968	4.62833	3.68626e-06	0.000736145
127	LOC105376860	268.658	-0.667638	0.144298	-4.6268	3.71358e-06	0.000736145
128	MORN2	3216.77	-0.447969	0.0969304	-4.62155	3.80876e-06	0.000745356
129	RPL12	19071.3	-0.280521	0.0607418	-4.61826	3.86972e-06	0.00075129
130	HERC6	1518.99	0.393894	0.0853195	4.61669	3.89906e-06	0.00075129
131	LPCAT2	1276.87	0.381793	0.0827283	4.61503	3.9304e-06	0.000751547
132	MUC5AC	10907.4	-0.585109	0.127062	-4.60491	4.12636e-06	0.000783039
133	LOC105371271	91.6275	1.31816	0.286463	4.6015	4.19459e-06	0.000789982
134	KLF4	3893.41	0.245761	0.0534269	4.59995	4.22602e-06	0.000789982
135	NCOA6	4493.18	0.260901	0.0568197	4.59174	4.39556e-06	0.000793753
136	RPLP2	3602.16	-0.360765	0.078565	-4.59194	4.39152e-06	0.000793753
137	RN7SL230P	540.581	-1.24353	0.270712	-4.59355	4.35777e-06	0.000793753
138	LDLRAD1	2921.3	-0.359297	0.0782058	-4.59426	4.34297e-06	0.000793753
139	SNORA73B	4024.19	-0.711458	0.154957	-4.59131	4.40463e-06	0.000793753
140	RPL8	51063.2	-0.355742	0.077638	-4.58207	4.60403e-06	0.00082376
141	RN7SL674P	499.329	-0.827114	0.180572	-4.58053	4.6379e-06	0.000823934
142	MIR222HG	266.983	0.969197	0.211701	4.57813	4.69142e-06	0.000827573
143	XIAP	3617.33	0.231344	0.0506141	4.57073	4.86017e-06	0.000851346
144	SASH1	6402.4	0.20504	0.0449393	4.5626	5.05242e-06	0.000878876
145	ABCA12	2746.18	0.395608	0.0868491	4.55512	5.2356e-06	0.000904458
146	SNORA21	272.74	-0.905635	0.199188	-4.54664	5.45099e-06	0.000912011
147	RPL37	24808.1	-0.271517	0.0596726	-4.55012	5.36155e-06	0.000912011
148	DTX3L	3168.1	0.338931	0.074479	4.55069	5.34715e-06	0.000912011
149	ASXL2	4569.25	0.230064	0.0506054	4.54624	5.46136e-06	0.000912011
150	SCARNA4	132.058	-1.39291	0.306238	-4.54846	5.40404e-06	0.000912011
151	CBX5	9420.85	0.22555	0.0496951	4.53867	5.66095e-06	0.000939081
152	DYNLT1	9655.43	-0.318548	0.0702089	-4.53715	5.70194e-06	0.000939657
153	DGKH	5135.69	0.230655	0.0509094	4.53069	5.87904e-06	0.000950091
154	EEF1G	42658.1	-0.234531	0.0517589	-4.53122	5.86448e-06	0.000950091
155	UFC1	5979.77	-0.291431	0.0642953	-4.5327	5.82355e-06	0.000950091
156	FAU	6091.77	-0.302704	0.0669528	-4.52116	6.15028e-06	0.000987554
157	ARL5B	2888.81	0.25519	0.0564788	4.51833	6.23294e-06	0.000994452
158	SCARNA10	14116.5	-0.700383	0.155262	-4.51097	6.45328e-06	0.00102309
159	LRBA	9307.03	0.205615	0.0456227	4.50685	6.57974e-06	0.00103658
160	UBR5	7086.59	0.21224	0.0471511	4.50127	6.75478e-06	0.0010575
161	CXCL8	1761.44	0.453738	0.100845	4.49935	6.81605e-06	0.00106047
162	TRG-TCC2-6	135.682	-1.09158	0.242684	-4.49794	6.86166e-06	0.00106097
163	LOC105377016	72.5602	1.1831	0.263127	4.49632	6.91382e-06	0.00106248
164	PYCARD	1346.93	-0.349872	0.0779767	-4.48688	7.22723e-06	0.00110387
165	TM9SF5P	154.043	0.903952	0.201726	4.4811	7.42591e-06	0.00112734
166	EPPK1	3047.91	0.468465	0.104682	4.47511	7.63731e-06	0.00115245
167	KIAA1109	5900.66	0.227663	0.050889	4.47372	7.68693e-06	0.00115299
168	SCGB1A1	56109.9	-0.57112	0.127753	-4.47049	7.8039e-06	0.00116357
169	SNRPD2	3698.63	-0.288666	0.0648011	-4.45465	8.40315e-06	0.00124383
170	IFI16	9601.71	0.196872	0.0442045	4.45367	8.44148e-06	0.00124383
171	FAT2	12084.1	0.351827	0.0790619	4.45002	8.5864e-06	0.00125778
172	MRPS28	282.714	-0.661066	0.148745	-4.44427	8.81892e-06	0.00128433
173	CAPSL	4345.48	-0.298415	0.0672071	-4.44023	8.98625e-06	0.00130114
174	COL11A1	12.6525	-4.65878	1.05105	-4.43248	9.31555e-06	0.00134106
175	TMC5	11090.8	0.272412	0.0614981	4.4296	9.44085e-06	0.00135134
176	EEA1	5068.27	0.200169	0.0452636	4.42229	9.76607e-06	0.00138994
177	MMP9	1060.79	1.1891	0.269176	4.41756	9.98227e-06	0.00141269
178	COX8A	1604.99	-0.318864	0.0722353	-4.41424	1.01365e-05	0.00142157
179	CYP26A1	560.554	-0.417597	0.0946382	-4.41257	1.02153e-05	0.00142157
180	AGR2	14489.1	-0.278872	0.0631911	-4.41315	1.01879e-05	0.00142157
181	MRPL20	1701.66	-0.321489	0.0729155	-4.40906	1.03818e-05	0.00143676
182	NDUFA13	4418.89	-0.390063	0.0885319	-4.4059	1.05344e-05	0.00144987
183	ATP2B4	11269	0.241217	0.0548114	4.40085	1.07826e-05	0.00147592
184	NFKBIZ	882.134	0.389548	0.0885541	4.39899	1.08758e-05	0.00148058
185	SP1	9137.77	0.217439	0.0494507	4.39709	1.09712e-05	0.0014855
186	CLTC	22861.4	0.180692	0.0411412	4.39199	1.12317e-05	0.0015126
187	RESF1	3686.01	0.264304	0.060299	4.38323	1.16934e-05	0.00156636
188	MUC19	41.6876	-2.21151	0.504919	-4.37994	1.18715e-05	0.00158175
189	SMG1	4620.95	0.254713	0.058194	4.37696	1.20348e-05	0.00159241
190	BCAT1	811.531	0.406889	0.0929785	4.37616	1.20787e-05	0.00159241
191	SNORA14A	231.147	-1.18601	0.271242	-4.37251	1.22825e-05	0.00161081
192	RPL38	11207.1	-0.346978	0.0794034	-4.36981	1.24354e-05	0.00161396
193	RPS24	28387.2	-0.272443	0.0623406	-4.37023	1.24115e-05	0.00161396
194	DMAC1	1272.05	-0.467811	0.107087	-4.3685	1.25105e-05	0.00161534
195	RHOC	6239.79	-0.329924	0.0756227	-4.36276	1.28432e-05	0.00164979
196	CD2AP	4856.88	0.188568	0.0432578	4.35917	1.30554e-05	0.00166849
197	CCPG1	1697.62	0.298584	0.0685166	4.35784	1.31353e-05	0.00167018
198	COX6A1	6090.48	-0.368653	0.0847738	-4.34867	1.36967e-05	0.00172541
199	LYST	2188.83	0.297798	0.0684883	4.34816	1.37285e-05	0.00172541
200	RC3H1	5579.99	0.224842	0.0517188	4.3474	1.37763e-05	0.00172541
201	RPL3	51174.1	-0.26289	0.0605107	-4.34451	1.39585e-05	0.00173117
202	SLPI	106814	-0.244918	0.0563744	-4.34448	1.39605e-05	0.00173117
203	ANKRD10	1019.93	0.351445	0.0809317	4.34248	1.4088e-05	0.00173173
204	STARD10	4245.44	-0.369564	0.085109	-4.34225	1.41033e-05	0.00173173
205	LOC112268133	22.6107	2.24315	0.516783	4.34061	1.42085e-05	0.00173613
206	CD55	6907.2	0.21186	0.0488459	4.3373	1.44243e-05	0.00175395
207	FBXW9	966.45	-0.437095	0.100831	-4.33491	1.45817e-05	0.00175605
208	BMP2K	2813.43	0.242276	0.0558797	4.33566	1.45322e-05	0.00175605
209	TRIP12	13419.4	0.170694	0.0393988	4.33245	1.47456e-05	0.00176729
210	RAB37	1136.35	-0.315267	0.0728063	-4.33022	1.48959e-05	0.00177431
211	RPL13	26076	-0.27004	0.0623724	-4.32948	1.49459e-05	0.00177431
212	FAM229B	1532.1	-0.399521	0.092326	-4.32729	1.50956e-05	0.00178363
213	LOC107985027	35.9608	1.72475	0.398984	4.32286	1.54019e-05	0.00181127
214	NUFIP2	9865.47	0.203217	0.0470354	4.3205	1.55673e-05	0.00182218
215	LINC01908	343.22	-0.532641	0.123515	-4.31237	1.61512e-05	0.00188173
216	USP34	8229.65	0.20448	0.0474605	4.30842	1.64427e-05	0.00190682
217	MB	873.632	-0.537723	0.125003	-4.30167	1.69517e-05	0.00193646
218	TTC39B	3103.33	0.198345	0.0460897	4.30346	1.68154e-05	0.00193646
219	LARP1	11187.9	0.197546	0.045931	4.30094	1.70075e-05	0.00193646
220	CLOCK	3779.26	0.205477	0.0477744	4.30097	1.70048e-05	0.00193646
221	CHP2	4831.63	-0.259144	0.0602784	-4.29911	1.71482e-05	0.00194365
222	MAP1B	1453.29	0.562257	0.130838	4.29735	1.72852e-05	0.00195035
223	AFF4	7865.51	0.191564	0.0446272	4.29254	1.76644e-05	0.0019842
224	GOLGA4	8391.69	0.206558	0.0481639	4.28866	1.79756e-05	0.00201014
225	RDH10	16066.3	0.239625	0.0560022	4.27885	1.87859e-05	0.00209141
226	RPL9P8	2604.69	-0.474052	0.110868	-4.27582	1.90438e-05	0.00211074
227	FRYL	3827.11	0.252665	0.0591173	4.27396	1.92034e-05	0.00211906
228	DCLK3	8.72413	-5.50237	1.28781	-4.27265	1.93162e-05	0.00212215
229	PSENEN	5398.42	-0.299852	0.0702318	-4.26947	1.9594e-05	0.00214327
230	ATP5MG	2558.37	-0.351044	0.0823039	-4.26522	1.99705e-05	0.00216555
231	MIR12136	254.919	-0.734297	0.172157	-4.26529	1.99644e-05	0.00216555
232	MED13	6983.23	0.207793	0.048747	4.2627	2.01976e-05	0.00218073
233	NUP50-DT	724.531	-0.450076	0.105615	-4.26149	2.03068e-05	0.00218165
234	RPS27	15736.1	-0.347964	0.0816687	-4.26068	2.03803e-05	0.00218165
235	DNAI4	7451.43	-0.221556	0.0520472	-4.25683	2.07348e-05	0.00221015
236	LYPD6B	2270.47	-0.270623	0.0636896	-4.24909	2.14644e-05	0.00227823
237	DICER1	7012.64	0.221494	0.052162	4.24627	2.1736e-05	0.00228767
238	NINJ2	115.193	-0.884666	0.208339	-4.24627	2.17356e-05	0.00228767
239	PET100	424.747	-0.524092	0.123589	-4.24061	2.22914e-05	0.00233592
240	SERPINB4	12330.5	0.250932	0.0591992	4.23878	2.24742e-05	0.00233592
241	HIVEP1	2842.02	0.254524	0.060045	4.23889	2.24626e-05	0.00233592
242	KIF1B	3722.78	0.228569	0.0539446	4.2371	2.26422e-05	0.00234365
243	OAS1	1790.84	0.429732	0.101574	4.23072	2.32942e-05	0.00240122
244	LOC107986454	74.045	1.36941	0.323961	4.22708	2.36747e-05	0.00243044
245	WDFY3	6097.24	0.207221	0.0490528	4.22444	2.39532e-05	0.002449
246	ANPEP	4378.2	-0.33019	0.0781808	-4.22341	2.40632e-05	0.00245024
247	FAM214A	3008.65	0.226218	0.0535794	4.22211	2.42021e-05	0.00245441
248	VMO1	1687.8	-0.454255	0.107708	-4.21746	2.47071e-05	0.00249552
249	RPL23	24282.8	-0.269551	0.0641439	-4.20228	2.64239e-05	0.00264757
250	HSPB11	1541.7	-0.379285	0.0902496	-4.20262	2.6384e-05	0.00264757
251	ATP5MF	4026.08	-0.348053	0.0828513	-4.20094	2.65809e-05	0.00265033
252	EIF4G3	5842.17	0.187135	0.0445534	4.20024	2.66631e-05	0.00265033
253	PARP2	3356.94	-0.380877	0.0908116	-4.19415	2.73902e-05	0.00271185
254	DMXL1	3583.1	0.201745	0.0481239	4.1922	2.76265e-05	0.00271379
255	LOC105372884	4.47394	-5.65511	1.34883	-4.1926	2.7578e-05	0.00271379
256	ASCC3	4473.37	0.210039	0.0501368	4.18933	2.79783e-05	0.00273761
257	TRIO	3028.87	0.232709	0.0556044	4.18508	2.85063e-05	0.00277842
258	RPS19	15272.2	-0.281692	0.0673585	-4.18198	2.88983e-05	0.00280571
259	ZCCHC14	1811.92	0.263882	0.0631162	4.18089	2.90372e-05	0.00280831
260	RHBDF2	768.764	0.346134	0.082933	4.17366	2.99744e-05	0.00288781
261	RPS14	22972.4	-0.29087	0.0697471	-4.17035	3.04137e-05	0.00291006
262	CFAP126	4065.06	-0.288617	0.0692099	-4.17017	3.04377e-05	0.00291006
263	RPS29	5221.37	-0.320925	0.0770437	-4.16549	3.10685e-05	0.00295907
264	PATL1	2185.03	0.220729	0.0530492	4.16084	3.17077e-05	0.00300851
265	SFT2D2	9903.13	0.156895	0.0377307	4.15828	3.20651e-05	0.00303094
266	AGFG1	3779.84	0.199199	0.0479793	4.15177	3.29913e-05	0.00310676
267	SNORA74A	4891.26	-0.713522	0.172243	-4.14252	3.43511e-05	0.0032227
268	RPS6KA3	4659.22	0.20926	0.0505386	4.14059	3.4641e-05	0.00322574
269	AHNAK2	20449.7	0.312112	0.0753687	4.14114	3.45585e-05	0.00322574
270	RPL21	13180.5	-0.255643	0.0618356	-4.13423	3.5614e-05	0.00329717
271	ANTXR1	5135.92	0.30043	0.0726752	4.13386	3.56714e-05	0.00329717
272	RNU12	230.063	-0.840092	0.203285	-4.13257	3.58725e-05	0.00330356
273	TNRC6B	6919.9	0.246351	0.0596541	4.12966	3.63297e-05	0.00332824
274	SOX9	802.214	0.453109	0.109778	4.12751	3.66719e-05	0.00332824
275	TRIM25	3407.49	0.221166	0.0535639	4.12902	3.64312e-05	0.00332824
276	SERTAD2	4102.07	0.254557	0.0616677	4.12788	3.66118e-05	0.00332824
277	CFAP141	660.715	-0.481477	0.116714	-4.12528	3.70286e-05	0.00334848
278	PDZD8	4653.78	0.204874	0.0497002	4.1222	3.75273e-05	0.00337287
279	FMO3	8203.54	-0.255923	0.0620877	-4.12195	3.75676e-05	0.00337287
280	SEL1L	4682.92	0.223811	0.0543191	4.12029	3.78397e-05	0.00338517
281	TIMM8B	974.225	-0.484667	0.11779	-4.11467	3.87728e-05	0.00343187
282	LOC100131557	8.68095	-4.86123	1.18101	-4.11615	3.85245e-05	0.00343187
283	AGO2	4115.5	0.230872	0.0561055	4.11496	3.87249e-05	0.00343187
284	IFT57	7554.41	-0.268467	0.0653025	-4.11112	3.93737e-05	0.00347279
285	MBNL1	5873.96	0.215135	0.052439	4.10257	4.08582e-05	0.00359108
286	PTPRK	6384.07	0.213352	0.0520689	4.09749	4.17654e-05	0.00365797
287	OST4	4205.72	-0.238718	0.0582831	-4.09584	4.20635e-05	0.00367125
288	ARAP2	5252.92	0.202169	0.0493722	4.09478	4.22562e-05	0.00367526
289	MRPL43	2598.56	-0.337519	0.082475	-4.09238	4.26972e-05	0.00368801
290	DNAH5	18811.8	0.261005	0.0637685	4.09302	4.258e-05	0.00368801
291	SLC5A3	2245.83	0.262459	0.0641914	4.08869	4.33825e-05	0.00372316
292	C20orf85	6703.19	-0.288602	0.0706039	-4.08761	4.35831e-05	0.00372316
293	RPS11	34953.2	-0.251465	0.0615383	-4.08632	4.38277e-05	0.00372316
294	RPL17	7204.32	-0.245547	0.0601147	-4.08464	4.41446e-05	0.00372316
295	MRPL51	2314.41	-0.317757	0.0777415	-4.08735	4.36331e-05	0.00372316
296	RPS18	39090.7	-0.309218	0.0756755	-4.0861	4.38682e-05	0.00372316
297	INO80D	3156.58	0.238508	0.0583882	4.08486	4.41029e-05	0.00372316
298	ZMYND10	5038.07	-0.376117	0.0922087	-4.07898	4.52346e-05	0.00380228
299	ARFGEF2	4666.85	0.173387	0.0425698	4.073	4.6412e-05	0.00387525
300	FAM81B	4595.5	-0.303888	0.0745978	-4.07369	4.62748e-05	0.00387525
301	RPLP0	33221	-0.270548	0.0664579	-4.07096	4.68194e-05	0.00389628
302	EEF1D	4988.14	-0.301497	0.0740763	-4.07009	4.69942e-05	0.00389787
303	TPP1	4352.67	0.254494	0.0625685	4.06745	4.75305e-05	0.00392934
304	TRANK1	1434.12	0.376489	0.0926885	4.06187	4.8681e-05	0.00401122
305	SNHG8	1018.43	-0.402956	0.0992663	-4.05934	4.92118e-05	0.00404166
306	S100A13	891.551	-0.37248	0.0918856	-4.05374	5.04057e-05	0.00412618
307	TMEM11	994.199	-0.318638	0.0786441	-4.05165	5.08588e-05	0.00413624
308	KMT2A	5435.85	0.226029	0.0557806	4.0521	5.07603e-05	0.00413624
309	TRMT112	2582.69	-0.341243	0.0842726	-4.04928	5.1376e-05	0.00416478
310	PFDN5	3527.27	-0.394227	0.097418	-4.04676	5.19324e-05	0.00419631
311	RPS20	32534.8	-0.248493	0.0614248	-4.04548	5.22168e-05	0.00419688
312	DNAJC13	4041.43	0.201646	0.0498479	4.04522	5.22746e-05	0.00419688
313	TCF20	4748.85	0.188114	0.046528	4.04302	5.27673e-05	0.00421693
314	ROCK1	3410.61	0.199872	0.0494633	4.04082	5.3265e-05	0.00421693
315	SPINT1-AS1	626.021	-0.388626	0.0961675	-4.04114	5.3193e-05	0.00421693
316	CTNNA1-AS1	85.8044	-1.03724	0.256719	-4.04037	5.3366e-05	0.00421693
317	NOTCH2	9792.75	0.200767	0.0496775	4.04142	5.31292e-05	0.00421693
318	ARHGAP21	4214.71	0.227745	0.0564144	4.03701	5.41377e-05	0.00426445
319	TMX4	3969.97	-0.215442	0.0533922	-4.03509	5.45807e-05	0.00428587
320	RPS4X	40633	-0.292172	0.0725318	-4.0282	5.62061e-05	0.00437819
321	LINC00641	151.625	0.758139	0.188218	4.02798	5.62582e-05	0.00437819
322	SNORD15A	2275.06	-0.925788	0.229845	-4.02789	5.62807e-05	0.00437819
323	RFX3	6212.37	0.216451	0.0537641	4.02595	5.67469e-05	0.00440078
324	RORA	2618.04	0.284065	0.0706467	4.02093	5.7969e-05	0.00448168
325	LINC01450	4.61954	-5.69251	1.41601	-4.02009	5.81753e-05	0.00448379
326	GNAQ	6802.58	0.240205	0.0597823	4.01799	5.86955e-05	0.00451001
327	RBIS	1161.31	-0.424245	0.105659	-4.01524	5.93866e-05	0.0045215
328	LRRN1	970.636	0.420752	0.104787	4.01529	5.93716e-05	0.0045215
329	ISG15	279.497	0.855372	0.212985	4.01612	5.91653e-05	0.0045215
330	HELLS	1045.16	0.354427	0.0883189	4.01303	5.99439e-05	0.00455011
331	TNKS	3363.32	0.192826	0.0480741	4.01102	6.04569e-05	0.00457518
332	LOC107987057	66.0483	1.22029	0.304397	4.00887	6.10102e-05	0.00460182
333	CYCTP	9.18729	-4.01959	1.00284	-4.00823	6.11763e-05	0.00460182
334	AGO3	1264.57	0.296662	0.0741151	4.00272	6.26194e-05	0.00469626
335	TJP1	9753.32	0.189814	0.0475816	3.98924	6.62862e-05	0.00495643
336	ATP5MK	1589.81	-0.416151	0.10434	-3.98842	6.6516e-05	0.00495881
337	SBF2	3027.15	0.22251	0.0558127	3.98672	6.69926e-05	0.00497952
338	CFAP36	1438.9	-0.351686	0.0882497	-3.98512	6.74449e-05	0.00499831
339	LOC100129484	104.94	-0.782906	0.196576	-3.98271	6.81347e-05	0.00503116
340	PHIP	6302.23	0.225446	0.0566138	3.98217	6.82899e-05	0.00503116
341	BHLHE40	6514.01	0.250827	0.0630125	3.98059	6.87433e-05	0.00504971
342	IL21R	7.5576	-4.45393	1.12062	-3.97453	7.05173e-05	0.00516487
343	NRIP1	3527.06	0.239232	0.0602452	3.97097	7.15816e-05	0.00521234
344	NDUFB7	1158.86	-0.509704	0.128344	-3.9714	7.14518e-05	0.00521234
345	LOC101929216	7.9249	-4.99533	1.25998	-3.96461	7.35154e-05	0.00532222
346	FOXI1	238.024	-0.697576	0.175947	-3.96469	7.34924e-05	0.00532222
347	RN7SL551P	82.4839	-1.21033	0.305379	-3.96338	7.38951e-05	0.00533428
348	SCARNA5	11487.9	-0.625294	0.157795	-3.9627	7.4108e-05	0.00533428
349	TOP2A	1653.92	0.248767	0.0628615	3.95738	7.57753e-05	0.00540768
350	ZBED6	2448.99	0.236711	0.0597964	3.95862	7.5384e-05	0.00540768
351	MTATP6P1	197470	-0.284357	0.0718473	-3.9578	7.56442e-05	0.00540768
352	VPS13C	15998.1	0.195759	0.0495225	3.95293	7.72e-05	0.00549113
353	DDX58	1145.16	0.400883	0.101429	3.95236	7.7383e-05	0.00549113
354	DGCR8	1203.16	0.262575	0.0664865	3.9493	7.83803e-05	0.00549957
355	USP31	2505.39	0.268228	0.0679098	3.94976	7.82292e-05	0.00549957
356	SNHG6	619.118	-0.387279	0.098044	-3.95005	7.81343e-05	0.00549957
357	ASH1L	7446.5	0.213604	0.054071	3.95043	7.80107e-05	0.00549957
358	LOC101927057	13061.8	-0.241735	0.0612382	-3.94746	7.89859e-05	0.00552659
359	EPB41	1920.01	0.236431	0.0599262	3.94537	7.96773e-05	0.00555943
360	SEMA3A	2805.67	0.210197	0.0533074	3.94311	8.04318e-05	0.00559649
361	AGAP1	3135.78	0.220825	0.0560312	3.94112	8.11036e-05	0.0056276
362	MROH9	1025.16	-0.383343	0.0972856	-3.94038	8.13514e-05	0.0056292
363	BRINP3	6.88431	-4.48752	1.13983	-3.937	8.25066e-05	0.00569341
364	MMP2	196.647	1.07794	0.274438	3.92783	8.57171e-05	0.00588254
365	PRKDC	7196.05	0.230812	0.0587548	3.92839	8.55168e-05	0.00588254
366	SLMAP	5472.51	0.172981	0.0441121	3.92138	8.80428e-05	0.00602564
367	PHLPP1	1774.76	0.228875	0.0585095	3.91176	9.16265e-05	0.00620311
368	KDM2A	4866.26	0.197768	0.0505395	3.91315	9.11007e-05	0.00620311
369	DDIT4	3498.86	-0.238423	0.0609502	-3.91177	9.1624e-05	0.00620311
370	CHCHD2	4446.04	-0.349502	0.0893282	-3.91256	9.13224e-05	0.00620311
371	SETD5	5521.76	0.187399	0.0479337	3.90954	9.24705e-05	0.0062266
372	PIKFYVE	2284.42	0.241158	0.0616785	3.90992	9.23253e-05	0.0062266
373	ZFC3H1	1701.24	0.271866	0.069642	3.90377	9.47075e-05	0.00634396
374	LOC107987081	227.732	0.830299	0.212694	3.90373	9.47201e-05	0.00634396
375	HIPK2	8890.32	0.189658	0.0486417	3.89908	9.65576e-05	0.00644979
376	PCAT1	34.3912	1.66686	0.428331	3.89152	9.96187e-05	0.00663656
377	CFAP300	2797.82	-0.313802	0.080664	-3.89023	0.000100149	0.00665418
378	CAPN5	4426.94	0.213823	0.0549834	3.88887	0.000100712	0.00667123
379	FAM166B	1783.7	-0.456113	0.117303	-3.88833	0.000100938	0.00667123
380	NDUFB10	3644.16	-0.246092	0.0633331	-3.88567	0.000102046	0.00672674
381	PKN2	3742.6	0.198256	0.0510319	3.88495	0.000102351	0.00672913
382	SMIM6	122.241	-0.926321	0.238541	-3.88328	0.000103057	0.00675778
383	ARL3	4309.17	-0.216334	0.0558252	-3.8752	0.000106537	0.00696776
384	ZFP36L1	20288.4	0.201149	0.0519352	3.87307	0.000107474	0.00699867
385	SNAP91	10.179	-3.35009	0.865018	-3.87285	0.000107569	0.00699867
386	MBNL3	3257.98	0.235886	0.0609296	3.87146	0.000108187	0.00700255
387	NDUFB8	2087.12	-0.4294	0.110914	-3.87148	0.000108176	0.00700255
388	NCOA3	5874.27	0.190634	0.049282	3.86823	0.000109629	0.00707757
389	SCARNA6	1512.17	-0.392048	0.101405	-3.86617	0.00011056	0.00711929
390	VAMP5	1108.16	-0.42171	0.109098	-3.86544	0.00011089	0.00712229
391	VPS13B	3833.09	0.186369	0.0482582	3.86191	0.000112504	0.00720743
392	LPP	8789.23	0.185596	0.0481087	3.85786	0.000114386	0.00730933
393	MYL6	14743.7	-0.265189	0.0687656	-3.85642	0.000115061	0.00733375
394	HINT1	8892.04	-0.249955	0.0648342	-3.8553	0.000115588	0.00734863
395	TFF3	476.074	-0.594991	0.154509	-3.85085	0.000117711	0.00736687
396	CCDC103	900.254	-0.394326	0.102445	-3.84916	0.000118522	0.00736687
397	C1QTNF9B	5.55051	-4.76644	1.23793	-3.85032	0.000117964	0.00736687
398	ANXA13	6.35173	-4.55809	1.18287	-3.85343	0.000116475	0.00736687
399	RPL30	13086.8	-0.28844	0.0749287	-3.84953	0.000118345	0.00736687
400	UQCRB	6302	-0.224498	0.0583095	-3.85011	0.000118066	0.00736687
401	AP1S3	1411.45	0.328282	0.0852281	3.85181	0.000117248	0.00736687
402	RPS8	35448.3	-0.242108	0.0628656	-3.8512	0.00011754	0.00736687
403	LOC105376863	6.32257	-4.36408	1.13341	-3.85041	0.000117919	0.00736687
404	SPEF1	656.055	-0.478552	0.12435	-3.84842	0.000118882	0.00737044
405	OR4M1	5.33333	-5.69797	1.48083	-3.84783	0.000119168	0.00737044
406	CDKN2A	2434.78	-0.190092	0.0494166	-3.84672	0.000119711	0.0073858
407	SNU13	3400.73	-0.217691	0.0566344	-3.84379	0.000121148	0.00740154
408	HSD11B2	312.606	-0.644217	0.167592	-3.84395	0.000121068	0.00740154
409	MTUS1	9275.21	0.178097	0.046332	3.84392	0.000121085	0.00740154
410	KIF13A	3073.72	0.18594	0.0483519	3.84555	0.000120281	0.00740154
411	SLC51B	151.914	-0.808779	0.210631	-3.83978	0.000123144	0.00748989
412	C3orf52	596.52	0.39572	0.10306	3.83969	0.000123192	0.00748989
413	MRPL52	629.522	-0.525236	0.136897	-3.83672	0.000124689	0.0075443
414	MUC4	8573.11	0.311842	0.0812753	3.83686	0.00012462	0.0075443
415	LOC105372539	7.24793	-4.45954	1.1626	-3.83585	0.000125132	0.00755284
416	MAST4	7036.33	0.198033	0.0516556	3.83371	0.000126223	0.00760041
417	TANC1	5426.5	0.230971	0.0602595	3.83294	0.000126623	0.0076062
418	LAMP1	16223	0.209291	0.0546253	3.8314	0.000127416	0.00762608
419	RPA3	785.037	-0.322468	0.0841709	-3.83112	0.000127563	0.00762608
420	EPG5	1619.31	0.25508	0.0666428	3.82757	0.000129415	0.00766361
421	IREB2	3438.1	0.203216	0.0530917	3.82765	0.000129374	0.00766361
422	RN7SL411P	707.533	-1.06141	0.277284	-3.82788	0.000129253	0.00766361
423	IRAK2	390.135	0.443302	0.115769	3.82919	0.000128565	0.00766361
424	NDUFB1	780.677	-0.383505	0.100235	-3.82608	0.000130202	0.00767398
425	SETX	6889.04	0.217696	0.0568912	3.82654	0.000129957	0.00767398
426	PSMD10	2541.89	-0.233628	0.0610869	-3.82452	0.000131029	0.00770458
427	RIF1	2904.64	0.265622	0.0694926	3.8223	0.00013221	0.00775583
428	H2AC6	2953.62	-0.37105	0.0970932	-3.82159	0.000132597	0.00776031
429	CNTFR	8.05129	-4.25593	1.11392	-3.82066	0.000133093	0.00777118
430	NORAD	21534.2	0.180373	0.0473415	3.81004	0.000138947	0.00809414
431	SNORA60	75.5028	-1.30401	0.34241	-3.80834	0.000139904	0.00813097
432	LOC102725044	87.2987	-0.994612	0.261226	-3.80748	0.000140392	0.00814047
433	JAG1	11523.6	0.226414	0.0595259	3.80363	0.000142592	0.00822995
434	SPAG8	987.643	-0.375637	0.0987494	-3.80395	0.00014241	0.00822995
435	GRHL3	1409.46	0.32626	0.0857909	3.80296	0.000142976	0.00823312
436	UQCR10	2083.73	-0.341759	0.0899188	-3.80076	0.000144255	0.00827898
437	ADNP2	1345.69	0.260233	0.0684845	3.79988	0.000144764	0.00827898
438	CENPF	928.849	0.362665	0.095428	3.80041	0.000144458	0.00827898
439	NDUFB11	1720.97	-0.364941	0.0961202	-3.79672	0.000146625	0.00836632
440	ATP13A3	8420.5	0.173843	0.0458011	3.79561	0.000147282	0.00838472
441	PSMB1	4911.9	-0.279982	0.0737862	-3.7945	0.000147942	0.00840318
442	FUZ	1083.92	-0.408757	0.107807	-3.79157	0.000149696	0.00846162
443	ATP11B	7608.02	0.169074	0.0445977	3.7911	0.000149984	0.00846162
444	ELK4	7073.74	0.211208	0.0557082	3.79133	0.000149842	0.00846162
445	BIRC6	8873.05	0.143023	0.0377368	3.79002	0.000150638	0.0084794
446	HUWE1	13823.9	0.196642	0.0518971	3.78907	0.00015121	0.0084925
447	H2AJ	1523.31	-0.414283	0.109357	-3.78836	0.000151645	0.00849791
448	H4C3	2092.71	-0.381482	0.100731	-3.78713	0.000152396	0.00852092
449	DST	16960.4	0.239602	0.0632779	3.78651	0.000152778	0.00852322
450	BRWD1	4991.17	0.172618	0.0456026	3.78526	0.000153545	0.00854701
451	DNAAF6	654.434	-0.41905	0.110756	-3.78354	0.000154613	0.00858737
452	LOC105376233	188.014	-0.659081	0.174347	-3.78028	0.00015665	0.00868127
453	FNIP1	1797.31	0.306069	0.0810131	3.77802	0.000158081	0.0087412
454	RPL26	26908.2	-0.210798	0.0558672	-3.7732	0.000161166	0.00876839
455	ANKRD11	3693.96	0.215911	0.0571873	3.77551	0.000159681	0.00876839
456	CNOT1	15635.6	0.159588	0.0422947	3.77323	0.000161145	0.00876839
457	PCDH8	6.07903	-4.51594	1.19649	-3.77433	0.000160436	0.00876839
458	LOC112268061	72.8652	1.32093	0.349881	3.77538	0.000159765	0.00876839
459	AFDN	9320.38	0.193929	0.0513855	3.774	0.000160649	0.00876839
460	BBX	5484.96	0.227234	0.0602282	3.77288	0.000161373	0.00876839
461	HES6	357.832	-0.539838	0.143026	-3.77442	0.000160381	0.00876839
462	LINC01004	184.73	0.850948	0.225655	3.771	0.000162592	0.00879647
463	FOXO3	3277.47	0.216746	0.0574754	3.77111	0.000162521	0.00879647
464	FXYD3	11558.5	-0.253328	0.0672979	-3.76429	0.000167025	0.00901566
465	RAD17	1268.15	0.260029	0.0690872	3.76378	0.000167363	0.00901566
466	ZNF831	13.8667	-3.25976	0.867327	-3.7584	0.000171002	0.00910689
467	CMIP	4426.45	0.219874	0.0585048	3.75823	0.000171121	0.00910689
468	AQR	4014.48	0.194935	0.0518713	3.75806	0.000171238	0.00910689
469	HEPACAM2	210.919	-0.710948	0.18905	-3.76063	0.000169484	0.00910689
470	RNF217	2544.76	0.277444	0.0738119	3.75879	0.000170735	0.00910689
471	ZBTB37	1357.44	0.247953	0.0659418	3.76017	0.000169796	0.00910689
472	RBM12B	1343.49	0.304162	0.080986	3.75573	0.000172834	0.00915287
473	CHD1	3072.88	0.184863	0.0492177	3.75603	0.000172631	0.00915287
474	TCERG1	2041.82	0.24216	0.0645552	3.75121	0.000175985	0.00930012
475	FAM174A	1574.61	-0.25136	0.0670254	-3.75022	0.000176682	0.00931727
476	ARID5B	5124.36	0.174297	0.046484	3.74961	0.000177108	0.00932012
477	MRPL24	573.825	-0.400787	0.106915	-3.74865	0.000177788	0.00933629
478	RPPH1	337319	-0.695366	0.185604	-3.74651	0.000179311	0.00939659
479	FAT1	12507.1	0.232839	0.0622092	3.74284	0.000181953	0.0095151
480	CHD2	5205.84	0.175493	0.0469224	3.74007	0.00018397	0.00960056
481	GPX1	8300.94	-0.316603	0.0848011	-3.73348	0.000188853	0.00979414
482	CFLAR	7851.5	0.180508	0.048341	3.73406	0.000188417	0.00979414
483	S100A6	25219	-0.278562	0.0746042	-3.73387	0.000188559	0.00979414
484	ARFGEF1	8973.42	0.140764	0.0377217	3.73165	0.000190232	0.00984528
485	MYO1D	6761.93	0.180876	0.048512	3.72848	0.000192641	0.00994942
486	LOC105369673	4.86543	-5.66642	1.52083	-3.72586	0.000194648	0.0100186
487	TMEM154	4809.56	0.20912	0.0561291	3.72569	0.000194781	0.0100186
488	RPL24	15385.9	-0.189142	0.0507944	-3.72368	0.000196336	0.0100779
489	RPL36	5316.98	-0.262616	0.070552	-3.72231	0.000197406	0.0100915
490	SCARNA21	553.224	-0.679284	0.182471	-3.7227	0.000197101	0.0100915
491	IFIH1	1245.57	0.32039	0.086093	3.72144	0.000198093	0.010106
492	HECTD1	19480	0.168199	0.0452166	3.71984	0.000199347	0.0101293
493	ELP1	3622.9	0.182379	0.0490357	3.71932	0.000199763	0.0101293
494	RPL11	16825.6	-0.295183	0.0793607	-3.7195	0.000199614	0.0101293
495	LOC105371143	4.60002	-4.69782	1.26327	-3.71877	0.000200191	0.0101305
496	COX7B	1830.56	-0.256039	0.0689513	-3.71333	0.000204549	0.0103301
497	NDUFB3	1273.31	-0.390768	0.105302	-3.71091	0.000206518	0.0104086
498	DGCR6L	553.444	-0.449065	0.121037	-3.71014	0.000207147	0.0104193
499	ITGB8	16427.8	0.176238	0.0475108	3.70944	0.000207721	0.0104225
500	UQCRQ	2022.61	-0.352138	0.0949404	-3.70905	0.000208042	0.0104225
501	YBX1	27383.7	-0.161408	0.0435468	-3.70654	0.00021011	0.0105051
502	ARHGEF38	622.169	0.359563	0.0970618	3.70447	0.000211831	0.01057
503	PEAK1	3453.23	0.205292	0.055445	3.70262	0.000213388	0.0106265
504	GPNMB	13598.7	0.505584	0.136609	3.70096	0.000214783	0.0106748
505	LINC01873	6.41466	-4.61767	1.24832	-3.69911	0.000216356	0.0107317
506	MYOF	26155	0.214093	0.0578874	3.69844	0.000216925	0.0107318
507	CYP2W1	363.878	-0.532136	0.143914	-3.6976	0.000217644	0.0107318
508	RN7SL752P	809.431	-1.2708	0.343677	-3.69767	0.000217585	0.0107318
509	RPL13A	67465.8	-0.17738	0.0479831	-3.69672	0.0002184	0.0107352
510	CENPIP1	5.10331	-5.31552	1.43798	-3.69653	0.000218569	0.0107352
511	MYH7B	17.3858	-2.6723	0.724229	-3.68986	0.000224378	0.0107952
512	GNA13	4392.73	0.190275	0.0515806	3.68888	0.000225246	0.0107952
513	RBM25	3277.11	0.213216	0.0577793	3.69018	0.000224097	0.0107952
514	BAZ2A	5307.61	0.189537	0.0513825	3.68875	0.000225358	0.0107952
515	SPA17	4557.16	-0.272289	0.0737166	-3.69373	0.000220986	0.0107952
516	PRDX5	9062.33	-0.225249	0.0610519	-3.68947	0.000224724	0.0107952
517	ARHGEF28	4037.26	0.219777	0.0595718	3.68929	0.000224884	0.0107952
518	ATXN7	2206.22	0.219674	0.0594756	3.69352	0.000221173	0.0107952
519	RAD54L2	1587.83	0.252637	0.0683936	3.69388	0.000220861	0.0107952
520	RPL37A	35113.2	-0.271784	0.07368	-3.68871	0.000225394	0.0107952
521	LOC101929356	111.34	0.922734	0.24986	3.69301	0.000221618	0.0107952
522	SSR2	4261.44	-0.184714	0.0500547	-3.69024	0.000224043	0.0107952
523	DYNLT4	353.896	-0.705642	0.191149	-3.69158	0.000222861	0.0107952
524	GSK3B	5472.45	0.181125	0.0491183	3.68753	0.000226443	0.0108247
525	NR6A1	286.563	0.460138	0.124825	3.68625	0.00022758	0.0108584
526	XPO5	1736.02	0.247352	0.067137	3.68429	0.000229343	0.010909
527	NDUFS5	2174.45	-0.326604	0.088663	-3.68366	0.00022991	0.010909
528	PER3	2115.33	0.279849	0.0759713	3.68362	0.000229947	0.010909
529	APOL6	4092.58	0.229526	0.0623377	3.68197	0.000231436	0.0109382
530	MET	5092.48	0.212361	0.0576691	3.68241	0.000231037	0.0109382
531	IDS	6258.78	0.174139	0.0473188	3.68013	0.000233119	0.0109763
532	DCDC2B	470.85	-0.528407	0.143576	-3.68033	0.000232928	0.0109763
533	LDLRAD4	985.921	0.36871	0.100253	3.67781	0.000235247	0.011043
534	MRPL41	1087.98	-0.373305	0.101507	-3.67762	0.000235418	0.011043
535	SNORD10	523.087	-0.709614	0.192994	-3.67687	0.000236114	0.011055
536	DOCK9	6224.22	0.15806	0.0430079	3.67513	0.00023773	0.0110892
537	OSMR	2306.56	0.275353	0.0749192	3.67534	0.000237536	0.0110892
538	DSC3	12562.3	0.257672	0.070156	3.67284	0.000239873	0.0111643
539	LOC107986777	11.5291	-3.46691	0.94403	-3.67246	0.000240231	0.0111643
540	JMY	2659.14	0.23679	0.0644954	3.67142	0.000241209	0.011189
541	NME2	354.582	-0.653805	0.178309	-3.66671	0.000245695	0.0113607
542	N4BP1	5304.48	0.168672	0.0460026	3.66658	0.000245818	0.0113607
543	ZHX2	1047.97	0.272364	0.0743135	3.66506	0.000247277	0.0114071
544	RSPH9	1825.73	-0.416971	0.113788	-3.66444	0.000247878	0.0114138
545	ST6GAL1	15865.9	0.238636	0.0651383	3.66353	0.000248762	0.0114335
546	BTAF1	1981.12	0.216474	0.0591233	3.66141	0.000250835	0.0114911
547	KAT6A	6216.74	0.168304	0.0459683	3.66131	0.000250933	0.0114911
548	ATP5PF	1680.62	-0.451553	0.123358	-3.66051	0.00025171	0.0115056
549	LOC105377473	6.60871	-4.84355	1.32482	-3.65601	0.000256174	0.0116883
550	CIITA	380.67	0.49591	0.135756	3.65296	0.000259238	0.0118067
551	SEM1	2001.46	-0.397315	0.108804	-3.65166	0.000260553	0.011845
552	MYO6	5689.48	0.180465	0.0494475	3.64963	0.000262618	0.0119173
553	FUNDC2	1474.11	-0.278829	0.0764478	-3.64731	0.000264996	0.0119817
554	COX7C	6696.68	-0.204756	0.0561317	-3.64777	0.000264525	0.0119817
555	SNHG5	1944.11	-0.388396	0.106538	-3.64561	0.000266756	0.0120396
556	ETS2	4168.2	0.241951	0.0664037	3.64364	0.000268804	0.0120697
557	TUBB4B	49106	-0.194247	0.0533121	-3.64358	0.000268868	0.0120697
558	TFCP2L1	3460.53	-0.26674	0.0731911	-3.64444	0.000267979	0.0120697
559	RN7SL630P	22.8468	-2.04608	0.561736	-3.64242	0.000270086	0.0121027
560	LOC105370481	4.23011	-5.56478	1.52814	-3.64153	0.000271021	0.0121228
561	CD68	972.825	0.27149	0.0745841	3.64005	0.000272586	0.0121712
562	PDZD3	5.86807	-5.12613	1.40902	-3.63809	0.00027467	0.0122424
563	NAXE	1625.87	-0.243517	0.0669724	-3.63609	0.000276813	0.012316
564	IGFL2-AS1	48.0343	1.6328	0.449786	3.63017	0.000283235	0.0125794
565	VPS13A	4215.22	0.191555	0.0527899	3.62862	0.000284939	0.0126326
566	LAP3	2475.15	0.238077	0.0656275	3.6277	0.00028596	0.0126555
567	FABP4	54.7431	-1.71049	0.471567	-3.62724	0.000286466	0.0126555
568	NDUFA2	1129.36	-0.338847	0.0934714	-3.62514	0.00028881	0.0127366
569	COX4I1	7110.15	-0.225412	0.0622039	-3.62375	0.000290359	0.0127824
570	RPS3AP6	858.44	-0.492065	0.136129	-3.61469	0.00030071	0.0131457
571	ZNF106	7981.94	0.180304	0.0498809	3.61469	0.000300702	0.0131457
572	CHD8	6091.43	0.152214	0.042097	3.6158	0.00029942	0.0131457
573	ICE1	2203.3	0.252905	0.069956	3.6152	0.000300119	0.0131457
574	TEAD1	4035.42	0.195606	0.0541419	3.61285	0.000302852	0.0132163
575	MRPL54	569.003	-0.328147	0.0909609	-3.60756	0.000309094	0.0134652
576	TMTC3	7978.38	0.194913	0.0540467	3.60638	0.000310498	0.0135029
577	SMCHD1	3128.42	0.243811	0.0676495	3.60403	0.000313322	0.0136021
578	MPDU1	1650.92	-0.211654	0.0587422	-3.6031	0.000314446	0.0136273
579	KIAA1217	11100	0.175795	0.0488073	3.60182	0.000315998	0.0136709
580	RPL10	39321.4	-0.186443	0.0518085	-3.5987	0.000319807	0.0138118
581	PCDH7	4158.86	0.200342	0.0556915	3.59735	0.000321476	0.01386
582	LOC105377691	4.61586	-4.63994	1.29067	-3.59498	0.000324421	0.0139629
583	RPS10	3050.37	-0.285377	0.0794439	-3.59218	0.000327924	0.0140654
584	RANBP2	10551.4	0.175278	0.04879	3.5925	0.000327527	0.0140654
585	SEC24D	3359.89	0.192484	0.0536279	3.58925	0.000331624	0.0141998
586	MAL	1395.39	-0.341114	0.0950549	-3.5886	0.000332456	0.0142111
587	FGGY	654.157	-0.299817	0.0835745	-3.58742	0.000333964	0.0142512
588	PIN4	736.499	-0.402706	0.112304	-3.58587	0.000335952	0.0143117
589	NDUFA3	874.876	-0.431285	0.120341	-3.58386	0.000338555	0.0143981
590	SMIM22	1086.92	-0.503815	0.140629	-3.58259	0.000340198	0.0144434
591	LOC107984292	83.3801	0.98855	0.276008	3.58161	0.000341489	0.0144737
592	KLF5	48045.2	0.145543	0.0406616	3.57937	0.000344418	0.0145732
593	BRCA1P1	12.5615	2.78643	0.778567	3.57892	0.000345019	0.014574
594	XRN1	4187.82	0.216918	0.0606216	3.57823	0.00034593	0.0145879
595	PIFO	9690.18	-0.211934	0.0592687	-3.57582	0.000349131	0.0146981
596	JMJD1C	4489.76	0.206476	0.0577641	3.57447	0.000350944	0.0147497
597	PRRC2B	8870.51	0.207489	0.0580627	3.57354	0.000352193	0.0147774
598	KMT2E-AS1	117.442	0.868364	0.243106	3.57196	0.000354321	0.0148418
599	SERPINE2	413.454	0.541519	0.151746	3.56858	0.000358922	0.0150094
600	AHR	13785.4	0.122513	0.0343543	3.56616	0.000362251	0.0151234
601	TRT-CGT4-1	6.18124	-4.0039	1.12326	-3.56454	0.000364496	0.0151918
602	MYDGF	959.704	-0.364831	0.102482	-3.55994	0.000370939	0.0154346
603	TP53I3	964	-0.302442	0.0849856	-3.55875	0.000372627	0.0154792
604	SIVA1	455.626	-0.503905	0.141637	-3.55771	0.000374105	0.0155148
605	PURB	5044.5	0.154902	0.0435719	3.55509	0.000377843	0.0156439
606	PPOX	730.101	-0.448278	0.126111	-3.55463	0.000378508	0.0156456
607	AQP5-AS1	353.719	-0.512296	0.144168	-3.55346	0.000380198	0.0156896
608	SLK	14628.4	0.150446	0.0423522	3.55225	0.00038195	0.015736
609	BRWD3	4196.92	0.175132	0.0493246	3.5506	0.00038435	0.0158088
610	LOC105370664	6.25267	3.9431	1.11076	3.54991	0.00038537	0.0158248
611	GALNT7	3897.39	0.202233	0.0569976	3.54811	0.00038801	0.0158812
612	MAP2	1062.98	0.29074	0.0819407	3.54817	0.000387913	0.0158812
613	OLMALINC	418.351	-0.434229	0.122399	-3.54764	0.000388696	0.0158833
614	GFPT1	6920.73	0.16279	0.0459287	3.54441	0.000393486	0.0160528
615	MRPL16	888.472	-0.382779	0.108071	-3.54191	0.000397241	0.0161377
616	PIK3C2A	5220.65	0.162607	0.0459116	3.54174	0.000397499	0.0161377
617	LOC107984948	25.0818	-1.74816	0.49348	-3.54251	0.000396336	0.0161377
618	RPL27	9971.88	-0.471395	0.133251	-3.53764	0.00040372	0.0163637
619	ARHGAP42	1574.11	0.239241	0.0676453	3.5367	0.000405162	0.0163957
620	ZNF638	4880.96	0.152834	0.0432781	3.53145	0.000413294	0.0166977
621	RPL32	23582.9	-0.171405	0.0485442	-3.5309	0.000414152	0.0167055
622	KLF10	4184.79	0.166829	0.0473196	3.52558	0.000422564	0.0170047
623	CCNL1	776.399	0.384224	0.108989	3.52535	0.000422927	0.0170047
624	IGF1R	9509.83	0.224183	0.0636118	3.52424	0.000424705	0.0170488
625	GPC4	1148.49	0.303968	0.0863117	3.52174	0.000428721	0.0171351
626	CHAD	229.527	-0.588332	0.167056	-3.52176	0.000428684	0.0171351
627	C16orf72	5989.95	0.181646	0.0515801	3.52163	0.000428908	0.0171351
628	PAICSP4	38.1149	-1.8309	0.519972	-3.52115	0.000429672	0.0171383
629	IFIT5	1238.73	0.241102	0.0684867	3.52042	0.000430857	0.0171415
630	RPL35A	12507.6	-0.237078	0.0673467	-3.52026	0.00043112	0.0171415
631	TRIR	3357.91	-0.265255	0.0753695	-3.51939	0.000432538	0.0171706
632	DOC2B	1547.75	0.374746	0.106531	3.51772	0.000435271	0.0172517
633	TFIP11-DT	211.516	-0.576378	0.163872	-3.51725	0.000436036	0.0172548
634	RPL7A	39304.8	-0.206292	0.0586665	-3.51635	0.00043752	0.0172862
635	RPL7AP6	210.505	-0.609337	0.173379	-3.51447	0.000440626	0.0173815
636	SNHG29	10215.4	-0.214655	0.0611052	-3.51288	0.000443283	0.0174588
637	RPL36A	2199.63	-0.245728	0.0700138	-3.50971	0.000448601	0.0175457
638	ZNFX1	4463.32	0.220126	0.0627279	3.50922	0.000449429	0.0175457
639	NUTF2	3550.17	-0.17179	0.048956	-3.50906	0.000449692	0.0175457
640	CIB1	2811.45	-0.288932	0.0823341	-3.50927	0.000449341	0.0175457
641	AKAP13	7812.93	0.20471	0.0583223	3.50998	0.000448143	0.0175457
642	PGAP1	2005.31	0.2558	0.0728768	3.51004	0.000448044	0.0175457
643	NSD3	7559.5	0.154981	0.0441875	3.50735	0.000452599	0.0176317
644	MDM4	1199.16	0.28718	0.0819055	3.50624	0.000454482	0.0176775
645	KSR1	671.142	0.347066	0.0990608	3.50356	0.000459082	0.0178287
646	ABLIM1	29905.1	0.193508	0.055248	3.50252	0.000460871	0.0178705
647	TOR1AIP2	6794.6	0.196602	0.056169	3.5002	0.000464916	0.0179995
648	CPNE8	2543.33	0.206161	0.0589284	3.4985	0.000467884	0.0180865
649	WDFY2	2045.47	0.211048	0.0603358	3.49789	0.000468954	0.0180999
650	ADAMTSL3	1305.25	0.267485	0.0765084	3.49615	0.00047203	0.0181906
651	MUC2	41.8501	-1.37185	0.392666	-3.49368	0.000476407	0.0183234
652	PSMD4	3031.75	-0.24439	0.0699581	-3.49338	0.00047694	0.0183234
653	NKX3-1	2318.25	-0.246653	0.0706215	-3.4926	0.000478339	0.018349
654	SLC30A1	3005.87	0.204833	0.0586556	3.49213	0.00047918	0.0183532
655	CDH23	95.4607	-0.88953	0.254856	-3.49032	0.000482434	0.0184496
656	AHCY	2452.32	-0.320732	0.0919318	-3.4888	0.000485189	0.0185267
657	FER1L6	15084.2	0.147559	0.0423032	3.48812	0.000486425	0.0185456
658	ANK3	8019.59	0.161807	0.0464059	3.48678	0.00048887	0.0185823
659	FRK	6343.64	0.186265	0.0534144	3.48718	0.000488146	0.0185823
660	EPHA3	6.65454	-4.54323	1.3032	-3.48622	0.00048989	0.0185928
661	DNAH11	4500.82	0.217734	0.0624759	3.48509	0.000491979	0.0186439
662	LARP4B	5552.51	0.156799	0.0449991	3.48449	0.000493069	0.0186569
663	POLD4	1011.75	-0.389424	0.111776	-3.48396	0.000494052	0.0186659
664	ATP5F1B	16641.5	-0.140975	0.0404782	-3.48274	0.000496313	0.0187231
665	SELENOW	4960.9	-0.207848	0.0597031	-3.48137	0.000498861	0.0187865
666	CAPS	18037.1	-0.389835	0.111988	-3.48103	0.000499494	0.0187865
667	PTGS2	183.632	0.774864	0.222626	3.48056	0.000500367	0.0187912
668	SMCR8	2215.2	0.227365	0.0653604	3.47863	0.000503992	0.0188425
669	NUP153	4424.02	0.14874	0.0427575	3.4787	0.000503858	0.0188425
670	SLC4A4	2652.39	0.26044	0.0748634	3.47887	0.000503524	0.0188425
671	ITGAV	13840.3	0.235027	0.0675835	3.47758	0.000505966	0.0188881
672	TUG1	4279.41	0.190524	0.054808	3.47621	0.000508561	0.0189397
673	TTC9	6739	0.150221	0.0432211	3.47565	0.000509616	0.0189397
674	FIS1	2348.77	-0.234819	0.067558	-3.47582	0.000509292	0.0189397
675	LACC1	897.932	0.261831	0.0753666	3.4741	0.000512574	0.0190214
676	EVI5	2762.1	0.190356	0.0548016	3.47356	0.000513611	0.0190317
677	RPS3A	34277.9	-0.399303	0.114998	-3.47227	0.00051608	0.019095
678	FBXO32	1604.03	0.350112	0.100871	3.47087	0.000518772	0.019138
679	ADAM18	7.915	-4.06754	1.17189	-3.47093	0.000518655	0.019138
680	GALNTL5	6.51668	-4.11809	1.18663	-3.4704	0.000519692	0.0191438
681	TRAPPC9	1616.61	0.209479	0.0603932	3.46859	0.000523194	0.0192445
682	RICTOR	3799.92	0.190665	0.0550438	3.46388	0.000532435	0.0195557
683	ATP9A	8015.19	0.17735	0.0512434	3.46094	0.000538301	0.0195773
684	HELZ	6153.52	0.201874	0.0583282	3.461	0.000538169	0.0195773
685	STON2	16294.4	0.224096	0.0647509	3.4609	0.000538374	0.0195773
686	USP54	4302.42	0.162158	0.0468514	3.46111	0.000537959	0.0195773
687	SH3RF1	3094.39	0.236276	0.0682714	3.46084	0.000538496	0.0195773
688	SF3B6	2194.56	-0.200101	0.0577909	-3.46249	0.000535198	0.0195773
689	ANKRD34A	48.4065	1.03981	0.300339	3.46211	0.000535959	0.0195773
690	PSMD8	3800.87	-0.231262	0.0668304	-3.46043	0.000539311	0.0195786
691	FLRT2	694.233	0.391455	0.113227	3.45726	0.000545692	0.0197815
692	CFAP95	1173.36	-0.30859	0.0893114	-3.45522	0.000549847	0.0199034
693	RN7SL116P	61.7121	-1.00367	0.290696	-3.45265	0.000555117	0.0199786
694	RPL23A	20201.2	-0.201958	0.0584772	-3.45361	0.000553134	0.0199786
695	LOC105370854	5.00025	-4.60927	1.3349	-3.45289	0.00055462	0.0199786
696	SOX4	8731.92	0.207643	0.0601301	3.45323	0.000553906	0.0199786
697	LOC105370833	4.22344	-5.32379	1.54303	-3.45022	0.00056012	0.0201298
698	SECISBP2L	5696.54	0.188999	0.0548273	3.44717	0.000566491	0.0202715
699	TTC37	4373.93	0.165733	0.0480743	3.44743	0.000565951	0.0202715
700	BMPR2	8319.53	0.198199	0.05749	3.44754	0.000565708	0.0202715
701	CD163L1	9.0963	-3.10653	0.902018	-3.44398	0.000573217	0.0204537
702	NFIB	6521.08	0.178203	0.0517416	3.4441	0.000572963	0.0204537
703	NDUFB4	1988.3	-0.285908	0.0830304	-3.44341	0.00057442	0.0204675
704	LNPEP	6832.32	0.183843	0.053397	3.44295	0.000575406	0.0204735
705	ZBTB8OS	831.284	-0.352029	0.102341	-3.43976	0.000582225	0.0206868
706	MTMR3	3685.09	0.179939	0.0523193	3.43925	0.000583334	0.020695
707	UTRN	6928.3	0.163217	0.0474622	3.43889	0.00058411	0.020695
708	SNORA12	177.378	-0.622774	0.181287	-3.4353	0.000591903	0.0209415
709	RN7SL573P	1072.78	-0.874568	0.254618	-3.43482	0.00059294	0.0209432
710	GM2A	13014.9	0.183783	0.0535108	3.43451	0.000593623	0.0209432
711	CLCA2	17923.1	0.22152	0.0645289	3.43288	0.000597213	0.0210402
712	TCIM	103.187	0.837017	0.243889	3.43196	0.00059924	0.0210524
713	APC	3520.58	0.178583	0.0520311	3.43223	0.000598629	0.0210524
714	MYH8	7.87276	-4.03319	1.17581	-3.43015	0.000603248	0.0211635
715	LOC107985141	3.91674	-5.46975	1.59552	-3.4282	0.000607591	0.0212861
716	PARP9	3159.24	0.233639	0.0681901	3.42629	0.000611881	0.0214064
717	HECA	2619.95	0.227874	0.0665346	3.42489	0.000615038	0.0214869
718	WFDC6	143.17	-0.782461	0.228543	-3.42369	0.000617769	0.0215522
719	SNORA4	77.8557	-1.13608	0.331876	-3.42322	0.000618831	0.0215593
720	CHCHD10	1000.11	-0.429981	0.125682	-3.42118	0.000623501	0.0216918
721	RPL18	10762.4	-0.395568	0.115652	-3.42033	0.000625449	0.0216977
722	CACNG5	10.9934	-3.29182	0.962386	-3.42047	0.000625124	0.0216977
723	ZBED5	1785.4	0.226369	0.0661901	3.41997	0.000626271	0.0216977
724	ZFHX3	5828.45	0.224836	0.0657817	3.4179	0.000631058	0.0217433
725	FMN1	3345.57	0.214363	0.0627162	3.41799	0.000630863	0.0217433
726	TUT7	3422.65	0.176205	0.0515443	3.41852	0.000629636	0.0217433
727	COX7A2	4190.54	-0.295992	0.0865812	-3.41867	0.000629287	0.0217433
728	CAMK1	75.3477	-1.12549	0.32942	-3.41659	0.000634108	0.0218184
729	CLPP	1124.02	-0.277866	0.0813539	-3.41552	0.00063661	0.0218744
730	RPL4	42218.5	-0.186452	0.0546032	-3.41466	0.00063861	0.0219131
731	CPD	19828.2	0.187389	0.0548934	3.41368	0.00064092	0.0219622
732	MIPOL1	1563.34	0.28685	0.0840676	3.41214	0.000644559	0.0220267
733	KIAA1958	1831.08	0.225307	0.0660241	3.41249	0.000643724	0.0220267
734	FAM21FP	9.53928	-2.8637	0.839556	-3.41097	0.000647321	0.0220909
735	NHLRC2	3408.46	0.17663	0.0518246	3.40823	0.000653847	0.0222624
736	SMPD2	1288.84	-0.324998	0.0953756	-3.40756	0.000655473	0.0222624
737	SULT1B1	921.525	0.443786	0.130242	3.40739	0.000655881	0.0222624
738	LOC105378747	5.31689	-4.46273	1.30972	-3.40738	0.000655901	0.0222624
739	TUT4	2356.86	0.197994	0.0581432	3.40529	0.000660941	0.0224031
740	MEIS2	2158.05	0.19635	0.0576857	3.4038	0.000664562	0.0224954
741	PPDPF	6142.96	-0.188155	0.0552931	-3.40286	0.00066685	0.0224955
742	RPL6	26810.5	-0.232207	0.0682568	-3.40196	0.000669056	0.0224955
743	MDN1	2033.09	0.233645	0.0686784	3.40202	0.000668897	0.0224955
744	RPSA	20483.4	-0.182659	0.0536904	-3.40209	0.000668732	0.0224955
745	ZBTB8B	14.1989	-2.55477	0.750819	-3.40264	0.000667374	0.0224955
746	FAM89B	864.487	-0.432563	0.127187	-3.40099	0.000671431	0.0225451
747	CYLD	3125.53	0.196076	0.0576942	3.39854	0.000677476	0.0226311
748	AMHR2	4.01148	-5.29521	1.55828	-3.39812	0.000678509	0.0226311
749	EXPH5	11086.7	0.144266	0.0424535	3.39821	0.000678283	0.0226311
750	TMEM42	189.441	-0.596148	0.175377	-3.39923	0.000675756	0.0226311
751	ERICH3	3454.38	0.28826	0.0848099	3.39889	0.000676594	0.0226311
752	NOP53	7165.04	-0.266099	0.0783263	-3.39731	0.000680521	0.022668
753	SNORA31	196.925	-0.956078	0.28151	-3.39625	0.000683154	0.0227255
754	ATP5PBP1	8.83635	3.09351	0.910981	3.3958	0.000684288	0.0227331
755	BAZ2B	4431.46	0.169628	0.0499586	3.39537	0.000685351	0.0227382
756	KIAA0232	3576.62	0.169067	0.0498239	3.39329	0.000690586	0.0228816
757	ATP2A2	23129.8	0.134141	0.0395532	3.39142	0.000695315	0.0230079
758	RPL10A	23379.4	-0.247504	0.073003	-3.39033	0.000698081	0.0230689
759	PTPN3	5397.22	0.166647	0.049165	3.38955	0.000700063	0.0231039
760	SON	10628.5	0.161546	0.0476943	3.38712	0.000706308	0.0232401
761	MYL9	950.577	-0.347847	0.102709	-3.38671	0.000707364	0.0232401
762	COMMD7	1048.3	-0.277301	0.0819439	-3.38404	0.000714282	0.0232401
763	ADAM11	9.93273	-3.08991	0.912508	-3.38617	0.000708749	0.0232401
764	LOC105370163	5.06972	-4.45662	1.3158	-3.387	0.000706619	0.0232401
765	TACC1	1630.29	0.226617	0.0669347	3.38565	0.000710104	0.0232401
766	LOC105379155	285.959	-0.482845	0.14273	-3.38293	0.00071718	0.0232401
767	WWC2	992.476	0.291526	0.0861321	3.38464	0.000712715	0.0232401
768	SEPTIN11	6328.1	0.157487	0.0465447	3.38357	0.000715511	0.0232401
769	RNF181	1413.79	-0.291269	0.0860458	-3.38505	0.000711663	0.0232401
770	MRPL53	1086.62	-0.381934	0.112809	-3.38566	0.000710066	0.0232401
771	ZNF124	2319.56	-0.349682	0.103324	-3.38434	0.000713486	0.0232401
772	HEATR1	2097.98	0.241965	0.0715077	3.38377	0.000714985	0.0232401
773	TRNAU1AP	664.846	-0.329272	0.097328	-3.38312	0.000716671	0.0232401
774	TMEM128	867.177	-0.271794	0.0803574	-3.38232	0.000718772	0.0232616
775	ACP3	1119.46	0.31515	0.0932774	3.37863	0.000728481	0.0235151
776	HTR5BP	27.555	-2.13888	0.632998	-3.37896	0.000727597	0.0235151
777	LY6H	57.4332	-1.02331	0.302983	-3.37744	0.000731627	0.023556
778	KDM3B	6054.78	0.158586	0.0469527	3.37757	0.000731281	0.023556
779	GPS2	1135.6	-0.283231	0.0839195	-3.37503	0.000738085	0.0237334
780	RN7SL769P	18.271	-2.09665	0.621585	-3.37306	0.000743364	0.0238725
781	ABL2	1336.18	0.216325	0.0641571	3.3718	0.000746779	0.0239514
782	MLXIP	3424.2	0.25238	0.0748935	3.36986	0.000752069	0.0240595
783	WDR54	1695.79	-0.322904	0.0958199	-3.3699	0.000751956	0.0240595
784	OR2T11	5.34058	-4.81026	1.42821	-3.36803	0.000757078	0.0241888
785	JAK1	6341.48	0.180082	0.0534798	3.36729	0.000759111	0.0242229
786	RRAD	3056.48	-0.344848	0.102452	-3.36594	0.00076283	0.0242471
787	ZFHX2	703.673	0.400491	0.118976	3.36614	0.000762279	0.0242471
788	ALDH3B1	5925.21	-0.212957	0.0632595	-3.36641	0.000761541	0.0242471
789	MCC	5216.35	0.181582	0.0539522	3.36561	0.000763742	0.0242471
790	PLAUR	120.234	0.658466	0.195939	3.36057	0.000777819	0.0246628
791	FSD1	7.72264	-3.9484	1.17522	-3.35971	0.000780232	0.0246976
792	TAOK1	8163.25	0.163988	0.0488136	3.35948	0.000780889	0.0246976
793	SLC5A1	619.621	0.476781	0.141936	3.35912	0.000781919	0.024699
794	LINC02141	6.63383	-3.40727	1.01458	-3.3583	0.000784223	0.0247214
795	SOS1	4353.3	0.204695	0.0609545	3.35817	0.000784603	0.0247214
796	MED13L	5217.62	0.179595	0.0534974	3.35707	0.00078772	0.0247884
797	USP8	4978.26	0.157027	0.0467891	3.35605	0.000790635	0.0248178
798	UGGT1	3878.54	0.175133	0.0521793	3.35637	0.000789737	0.0248178
799	LOC105374292	4.7392	-4.73335	1.41159	-3.35321	0.000798797	0.0249813
800	TTLL4	1148.13	0.247904	0.0739313	3.35316	0.000798935	0.0249813
801	NCF2	1657	-0.251878	0.0751029	-3.35378	0.000797167	0.0249813
802	TMEM59	22342.3	-0.156126	0.0465652	-3.35285	0.000799832	0.0249813
803	RPS13	13545.8	-0.201072	0.0599767	-3.3525	0.000800864	0.0249824
804	NUP160	1855.12	0.210028	0.0626673	3.35148	0.00080381	0.0250431
805	ZNF260	1845.73	0.217794	0.0650511	3.34804	0.000813838	0.0252262
806	BRD7	3026.44	0.171161	0.0511324	3.3474	0.000815722	0.0252262
807	SCARNA12	1043.28	-0.876716	0.261848	-3.34818	0.000813434	0.0252262
808	KIAA0319	340.7	0.486595	0.14533	3.34821	0.000813342	0.0252262
809	ATRAID	2358.59	-0.223862	0.0668763	-3.3474	0.000815732	0.0252262
810	SNORA63C	273.144	-0.881562	0.263249	-3.34878	0.000811696	0.0252262
811	CMYA5	630.085	0.296815	0.0886933	3.34654	0.000818283	0.0252522
812	SCN2A	14.4692	-2.73268	0.816594	-3.34643	0.000818586	0.0252522
813	TXN2	2088.2	-0.264622	0.0791489	-3.34335	0.000827746	0.0254344
814	ARIH1	6422.5	0.135352	0.0404872	3.34307	0.000828555	0.0254344
815	LOC105373171	5.20243	-4.1279	1.23463	-3.34343	0.000827506	0.0254344
816	FAM183A	2061.15	-0.350644	0.104869	-3.34363	0.000826897	0.0254344
817	CYP1B1	2601.39	0.191451	0.0572817	3.34227	0.000830949	0.0254767
818	PROSER1	2608.94	0.181383	0.0542801	3.3416	0.000832958	0.0255071
819	KDM5B	8709.1	0.163143	0.0488373	3.34055	0.00083613	0.0255729
820	CCDC74A	2206.47	-0.30077	0.0900613	-3.33962	0.000838941	0.0256276
821	TOMM6	1705.71	-0.372918	0.111689	-3.33891	0.000841086	0.0256618
822	SNRPG	921.991	-0.373273	0.111809	-3.33849	0.00084236	0.0256694
823	NSD2	1972.96	0.20792	0.0623057	3.33709	0.0008466	0.0257673
824	LOC107984242	6.14695	-5.14826	1.54305	-3.33642	0.000848644	0.0257982
825	LZTS3	2186.46	-0.223418	0.0669928	-3.33496	0.000853121	0.0259028
826	CBY1	2269.14	-0.275809	0.082722	-3.33417	0.000855531	0.0259132
827	IGFBP7	6011.75	-0.223739	0.0670995	-3.33443	0.000854739	0.0259132
828	PAM16	22.8221	-1.63396	0.490531	-3.331	0.000865338	0.0261155
829	KIF5B	18409.4	0.127254	0.0381976	3.33145	0.000863937	0.0261155
830	TGOLN2	10237.2	0.150047	0.0450433	3.33116	0.000864854	0.0261155
831	POMP	3659.45	-0.233984	0.0702541	-3.33054	0.00086677	0.0261272
832	TENT5A	1635.61	0.349735	0.105062	3.32884	0.000872094	0.0262561
833	YAP1	11523.6	0.156321	0.0470055	3.3256	0.000882293	0.0265313
834	SERPINI2	110.148	0.667544	0.20098	3.32144	0.000895555	0.0268676
835	SRP9	8611.26	-0.162345	0.0488783	-3.32141	0.000895623	0.0268676
836	SNX27	3542.53	0.189243	0.0569909	3.32059	0.000898284	0.0269152
837	LOC107985449	163.146	0.615638	0.185434	3.31999	0.000900201	0.0269176
838	KANSL1	3276.49	0.193173	0.0581866	3.3199	0.000900512	0.0269176
839	NBPF21P	19.46	-2.25709	0.680149	-3.31852	0.000904943	0.0270178
840	OLFM1	5.81585	-4.22989	1.27485	-3.31795	0.000906802	0.027041
841	PCSK5	1957.95	0.184769	0.0557057	3.31688	0.000910273	0.0270914
842	MSL2	1993.79	0.240488	0.0725069	3.31677	0.000910652	0.0270914
843	LINC02754	46.5331	-1.00312	0.302484	-3.31628	0.000912247	0.0271066
844	ANKRD50	4427.94	0.234132	0.0706256	3.31511	0.000916059	0.0271876
845	RIC1	1253.35	0.246134	0.0742759	3.31378	0.00092043	0.027285
846	TSTD1	606.716	-0.449665	0.135729	-3.31297	0.000923114	0.0273322
847	LOC100506124	35.4442	1.41839	0.428287	3.31177	0.000927063	0.0274168
848	ZBTB25	785.365	0.312438	0.0944136	3.30925	0.000935458	0.0276324
849	RBX1	1780.36	-0.225363	0.0681354	-3.30758	0.000941071	0.0277419
850	DSE	2881.72	0.164257	0.0496623	3.30748	0.000941379	0.0277419
851	SETD1B	2375.74	0.214784	0.0649462	3.30711	0.000942655	0.0277469
852	SH3PXD2A	7826.23	0.183914	0.0556194	3.30665	0.000944176	0.027759
853	FAM111A	1984.13	0.212721	0.0643471	3.30584	0.000946929	0.0278073
854	RBBP6	2822.42	0.216609	0.0655822	3.30286	0.000957025	0.0280709
855	VSX1	8.35518	-4.25508	1.28903	-3.30099	0.000963445	0.0281603
856	IRX5	140.818	-0.669699	0.202854	-3.30139	0.000962081	0.0281603
857	NDUFB9	2175.34	-0.292102	0.0884825	-3.30125	0.000962567	0.0281603
858	UQCRC1	3239.93	-0.206513	0.0626074	-3.29854	0.000971883	0.0283738
859	LOC100507560	9.39681	-3.07736	0.933153	-3.2978	0.000974446	0.0284155
860	DSG3	9441.69	0.387482	0.117655	3.29338	0.000989905	0.0287693
861	ALG1L8P	24.1804	-1.94651	0.590965	-3.29378	0.000988508	0.0287693
862	LOC105378726	16.8174	-2.377	0.72176	-3.29335	0.000990025	0.0287693
863	CHSY3	27.4972	-1.54469	0.469143	-3.29258	0.000992721	0.0288142
864	DPY30	2312.17	-0.254062	0.0771897	-3.2914	0.000996898	0.028902
865	DEF8	691.603	-0.257152	0.0781368	-3.29105	0.00099813	0.0289042
866	PALLD	9898.37	0.195115	0.0593002	3.29029	0.00100085	0.0289067
867	TEX264	1035.82	-0.283716	0.0862219	-3.29053	0.000999994	0.0289067
868	LOC107985088	9.16957	-3.82198	1.16168	-3.29005	0.00100168	0.0289067
869	GPX4	7725.49	-0.212059	0.064481	-3.28871	0.00100648	0.028912
870	RELCH	2744.42	0.207574	0.0631003	3.28959	0.00100334	0.028912
871	LOC105371341	5.27448	-3.67549	1.11755	-3.28888	0.00100587	0.028912
872	H1-2	5128.41	-0.164495	0.0500123	-3.28908	0.00100516	0.028912
873	COMMD5	547.699	-0.351454	0.106901	-3.28766	0.00101023	0.0289867
874	ADGRG4	10.7736	-3.21727	0.979081	-3.28601	0.00101617	0.0290904
875	SCAF11	9354.17	0.155052	0.0471844	3.28609	0.0010159	0.0290904
876	NAA60	1665.24	0.214441	0.0652802	3.28493	0.00102009	0.0290912
877	SMPD4P2	14.4219	-3.5506	1.08094	-3.28472	0.00102085	0.0290912
878	RACK1	39724.3	-0.126993	0.0386534	-3.28542	0.00101829	0.0290912
879	IRF6	11729.4	0.147671	0.044949	3.2853	0.00101874	0.0290912
880	GAPVD1	9526.68	0.13921	0.0423933	3.28377	0.00102429	0.0291231
881	LOC102723413	4.87509	-4.35773	1.32695	-3.28403	0.00102334	0.0291231
882	RNU5B-1	78.95	-1.32842	0.404647	-3.28291	0.00102741	0.0291663
883	SLC12A8	260.98	0.461295	0.140523	3.28271	0.00102814	0.0291663
884	GET3	2825.41	-0.190027	0.057909	-3.28148	0.00103263	0.0292607
885	WASHC2C	1720.77	0.202692	0.0618493	3.27719	0.00104847	0.0296758
886	PANX1	1567.94	0.208383	0.0635932	3.27681	0.00104986	0.0296816
887	AKR1C3	3586.23	-0.188994	0.0577088	-3.27496	0.00105677	0.0298433
888	TLE5	22748.8	-0.12251	0.0374305	-3.27299	0.00106415	0.0299842
889	UNC13C	62.435	-0.829104	0.253309	-3.2731	0.00106376	0.0299842
890	TMEM208	419.748	-0.453391	0.138586	-3.27156	0.00106955	0.0300687
891	ATF7IP	10238.7	0.188761	0.0576971	3.2716	0.00106943	0.0300687
892	LOC101927627	6.35081	-4.53538	1.38671	-3.2706	0.00107321	0.0301094
893	LCOR	8477.69	0.175482	0.0536553	3.27054	0.0010734	0.0301094
894	PIK3CA	2181.98	0.201981	0.0617854	3.26907	0.00107901	0.0302123
895	ARID4B	2581.9	0.206763	0.0632506	3.26895	0.00107948	0.0302123
896	SMURF1	2549.36	0.193543	0.0592259	3.26789	0.00108354	0.0302581
897	PLEKHG1	2666.82	0.213892	0.0654474	3.26816	0.00108249	0.0302581
898	NPIPB14P	142.968	0.666587	0.204134	3.26543	0.00109296	0.0304874
899	NOL9	1218.78	0.207498	0.06357	3.26409	0.00109815	0.030598
900	SNORA80E	17.9584	-1.84344	0.565203	-3.26156	0.00110803	0.0308389
901	RPS7	26508.6	-0.437628	0.134234	-3.26019	0.00111338	0.0309536
902	ZKSCAN1	10978.6	0.139154	0.042702	3.25873	0.00111911	0.0310782
903	PURA	4727.55	0.187525	0.0575517	3.25838	0.0011205	0.0310824
904	SPEN	5785.03	0.187471	0.0575498	3.25755	0.00112379	0.0311391
905	ATP5F1C	4314.75	-0.1908	0.0585927	-3.25638	0.00112841	0.0312328
906	SCARNA28	126.922	-0.845399	0.259714	-3.25512	0.00113346	0.0313379
907	SLC6A20	2814.82	0.325997	0.100241	3.25212	0.00114547	0.0316349
908	CYP2F1	21840.8	-0.155304	0.0478031	-3.24883	0.00115882	0.0319684
909	TTLL8	9.19885	-3.42395	1.0547	-3.24637	0.00116888	0.0322104
910	LINC02896	7.01595	-3.81325	1.17478	-3.24594	0.00117064	0.0322236
911	IFI44	708.511	0.441482	0.136028	3.24553	0.00117234	0.0322347
912	SEPTIN7P3	20.0972	-1.81641	0.559729	-3.24515	0.00117387	0.0322415
913	DHX33	993.205	0.268723	0.0828356	3.24405	0.00117843	0.0322885
914	TNKS2	6178.82	0.160697	0.0495492	3.24318	0.00118203	0.0322885
915	PHF3	5614.78	0.195881	0.0603805	3.24411	0.0011782	0.0322885
916	OTUD4	6810.45	0.177625	0.0547628	3.24354	0.00118055	0.0322885
917	OXSR1	1696.93	0.231926	0.0715094	3.24329	0.00118158	0.0322885
918	ZCCHC2	1708.12	0.220261	0.0679241	3.24276	0.00118379	0.0323015
919	NDUFB2	828.953	-0.38317	0.118179	-3.24229	0.00118575	0.0323196
920	TAB3	3416.97	0.176999	0.0546102	3.24115	0.0011905	0.032321
921	TMEM205	1043.05	-0.267682	0.08258	-3.24149	0.00118907	0.032321
922	LSM7	932.482	-0.434046	0.133922	-3.24104	0.00119096	0.032321
923	BCL2L11	1578.03	0.266448	0.082198	3.24154	0.00118886	0.032321
924	MFSD4A	3426.85	0.26875	0.0829626	3.23942	0.00119774	0.03247
925	WWP2	2583.53	0.175681	0.0542487	3.23843	0.00120191	0.0324807
926	UBA6	4530.12	0.176563	0.0545217	3.2384	0.00120203	0.0324807
927	NR1H5P	12.628	-3.10031	0.957177	-3.23901	0.00119945	0.0324807
928	AHCTF1	3915.98	0.143181	0.044221	3.23784	0.00120438	0.0325091
929	FTO	4571.54	0.202899	0.0626888	3.23661	0.0012096	0.0325841
930	LOC105371085	7.8965	-3.54435	1.0951	-3.23657	0.00120976	0.0325841
931	KLHDC10	3325.56	0.159781	0.0493767	3.23596	0.00121236	0.0326191
932	DLG5	7716.33	0.188258	0.0582057	3.23436	0.00121917	0.0327672
933	LOC102723694	91.8456	0.964764	0.298338	3.2338	0.00122155	0.032796
934	ZBTB21	2081.14	0.237116	0.0733449	3.23289	0.00122544	0.0328586
935	HIF1A	6121.59	0.18638	0.0576557	3.23264	0.00122651	0.0328586
936	COX16	533.804	-0.345926	0.107035	-3.23188	0.00122978	0.0328759
937	PPP1R36	462.626	-0.400346	0.12387	-3.23198	0.00122937	0.0328759
938	BRD2	7585.3	0.116409	0.0360586	3.22833	0.00124515	0.0332513
939	SLC30A7	2604.59	0.224535	0.0695602	3.22792	0.00124693	0.0332633
940	FMO8P	10.2086	-2.88079	0.892598	-3.22743	0.00124909	0.0332855
941	UNC13A	13.3773	-2.35959	0.731346	-3.22637	0.00125373	0.0333382
942	DCP2	3187.83	0.168422	0.0522009	3.22643	0.00125347	0.0333382
943	TAOK3	1585.59	0.210729	0.0653484	3.2247	0.00126105	0.0333586
944	CDK19	1482.23	0.225112	0.0697899	3.22556	0.00125726	0.0333586
945	IKZF2	7233.1	0.177691	0.0551034	3.22468	0.00126115	0.0333586
946	ADAM23	17.5519	-2.06207	0.639396	-3.22503	0.0012596	0.0333586
947	TLR5	973	0.243262	0.0754279	3.2251	0.0012593	0.0333586
948	CSF2RB	5.9572	-4.23231	1.31326	-3.22275	0.00126964	0.0335478
949	PRDM1	649.157	0.410836	0.127579	3.22025	0.00128079	0.0337904
950	NRN1	4.47692	-4.6163	1.43373	-3.21978	0.00128287	0.0337904
951	SNTN	7838.67	-0.224301	0.0696606	-3.21991	0.0012823	0.0337904
952	CARMAL	4.87589	-3.84142	1.19343	-3.2188	0.0012873	0.0338714
953	ASCL3	188.528	-0.650494	0.202175	-3.21748	0.00129324	0.0339921
954	LTB4R	2010.8	0.194577	0.0604905	3.21665	0.00129695	0.0340537
955	COQ7-DT	58.1089	-1.01538	0.316136	-3.21185	0.00131883	0.0345921
956	CHAT	8.83257	-3.5419	1.10288	-3.21149	0.00132047	0.0345987
957	AREL1	2602.41	0.167736	0.0522445	3.2106	0.00132459	0.0346705
958	TSPAN1	40449.7	-0.136207	0.0424351	-3.20978	0.00132837	0.0347332
959	GDF15	470.328	0.642237	0.200162	3.20858	0.00133391	0.0348245
960	SELENOT	5354.18	-0.208199	0.0648913	-3.20842	0.00133465	0.0348245
961	CABIN1	1958.24	0.212079	0.0661203	3.20747	0.00133908	0.0349037
962	RPS16	11357.8	-0.462	0.144114	-3.2058	0.00134687	0.0350341
963	LOC107987055	5.70086	-4.81962	1.50328	-3.20608	0.00134556	0.0350341
964	NDUFV1	2622.74	-0.210072	0.0655431	-3.20509	0.00135018	0.0350837
965	MRPL23	742.371	-0.455395	0.142175	-3.20305	0.00135981	0.0352973
966	AKAP14	2062.39	-0.353209	0.110308	-3.20204	0.00136458	0.0353844
967	RUNX1	11416.5	0.191466	0.0598427	3.19949	0.00137673	0.03563
968	FCGBP	1158.44	0.421495	0.131744	3.19935	0.00137739	0.03563
969	SMG7	6075.59	0.151777	0.047443	3.19915	0.00137832	0.03563
970	NPAT	1923.76	0.244039	0.0763116	3.19793	0.00138418	0.0357446
971	LMO7	11517	0.14886	0.0465572	3.19737	0.00138688	0.0357775
972	DMD	2060.58	0.236832	0.0741934	3.19209	0.00141247	0.036337
973	SELENOH	1633.85	-0.272094	0.0852425	-3.192	0.00141292	0.036337
974	LINC01019	5.04789	-4.33071	1.35667	-3.19217	0.00141208	0.036337
975	MDM2	13831.4	0.141472	0.0443289	3.19142	0.00141573	0.036372
976	GPD2	5287.16	0.171112	0.0536687	3.18831	0.00143108	0.0367286
977	APRT	1481.92	-0.310946	0.0975482	-3.18761	0.00143452	0.0367631
978	ZMAT3	4781.02	0.215858	0.0677212	3.18744	0.00143536	0.0367631
979	NACA	17967.8	-0.123746	0.0388286	-3.18698	0.00143766	0.0367845
980	GATAD2B	3048.66	0.172618	0.0541701	3.18659	0.00143958	0.036796
981	CCBE1	149.954	-0.586057	0.183948	-3.18599	0.0014426	0.0368355
982	NCSTN	5499.85	0.153324	0.0481652	3.18329	0.00145612	0.0371428
983	IGSF10	1204.71	0.264069	0.0829924	3.18185	0.00146339	0.0372903
984	CRAMP1	1093.71	0.247032	0.0777076	3.179	0.00147784	0.0376205
985	CALML4	2192.49	-0.246973	0.0777068	-3.17826	0.0014816	0.0376778
986	LATS1	3250.57	0.168575	0.0530502	3.17766	0.0014847	0.0377183
987	KCNS2	8.50903	-3.24639	1.0218	-3.17714	0.00148737	0.0377477
988	NSD1	6128.12	0.160407	0.0504993	3.17642	0.00149107	0.0378035
989	LOC105371191	8.40931	-3.38877	1.06723	-3.17529	0.00149685	0.0379116
990	TAGLN2	16174.8	-0.153751	0.0484535	-3.17317	0.00150785	0.0381516
991	SH3RF2	2987.74	0.182907	0.0577046	3.16971	0.00152593	0.03857
992	TRMT9B	780.387	0.280193	0.0884303	3.16852	0.00153218	0.0386892
993	COX5A	3421.14	-0.199363	0.0629345	-3.16779	0.001536	0.0387465
994	CDKL5	862.785	0.276845	0.0874561	3.16553	0.00154799	0.0390095
995	AHNAK	76435	0.215363	0.0680617	3.16423	0.00155492	0.0391448
996	SNRK	1398.08	0.215639	0.0681755	3.163	0.00156155	0.039233
997	CLIP4	3685.62	0.213345	0.0674501	3.163	0.00156151	0.039233
998	NPEPPS	5095.83	0.149007	0.047123	3.16207	0.00156649	0.0393178
999	RPL27A	14243.3	-0.369811	0.116967	-3.16168	0.00156862	0.0393316
1000	RN7SL792P	8.76889	-2.67961	0.848017	-3.15985	0.00157849	0.0395397
1001	GJA1	8488.36	0.233172	0.0738002	3.1595	0.00158041	0.039548
1002	CCT2	6255.95	-0.192308	0.0608784	-3.15888	0.00158378	0.0395929
1003	TUFM	5191.2	-0.20666	0.0654605	-3.15702	0.00159388	0.0397706
1004	AURKAIP1	1106.82	-0.324843	0.102896	-3.15699	0.00159406	0.0397706
1005	MTMR12	3784.52	0.148038	0.0469321	3.15431	0.00160878	0.0400979
1006	ZBED4	1572.87	0.213514	0.0677044	3.15362	0.00161261	0.0401375
1007	CFTR	2705.28	0.205813	0.0652661	3.15344	0.00161358	0.0401375
1008	SNX30	1213.59	0.209918	0.0666093	3.15149	0.00162442	0.0403673
1009	MORN5	1562.67	-0.395717	0.125612	-3.15033	0.00163087	0.0404873
1010	BCLAF1	6562	0.141565	0.0449412	3.15001	0.00163264	0.0404911
1011	LOC105375613	5.85115	-3.86573	1.22739	-3.14955	0.00163524	0.0405154
1012	KREMEN2	5.13256	-3.75157	1.19138	-3.14894	0.00163866	0.0405341
1013	USP24	3185.99	0.166906	0.0530057	3.14883	0.00163923	0.0405341
1014	WFDC2	14687.8	-0.218479	0.0694061	-3.14784	0.00164481	0.0405491
1015	RNU5A-1	110.69	-1.07719	0.342198	-3.14786	0.00164472	0.0405491
1016	HOATZ	2998.88	-0.249852	0.0793582	-3.14841	0.00164159	0.0405491
1017	COL17A1	9564.37	0.393232	0.124954	3.147	0.00164955	0.0405491
1018	VLDLR	1628.16	0.219022	0.069589	3.14737	0.00164749	0.0405491
1019	SNORA63	6073.05	-0.851968	0.270715	-3.14711	0.00164895	0.0405491
1020	PRDX2	5391.33	-0.139073	0.0442147	-3.1454	0.00165859	0.0405912
1021	SDF2	919.309	-0.250816	0.0797462	-3.14518	0.00165985	0.0405912
1022	MPG	985.15	-0.330036	0.104933	-3.14521	0.00165967	0.0405912
1023	LOC112268147	4.4374	-4.33516	1.3781	-3.14574	0.00165665	0.0405912
1024	KDM5A	3986.23	0.169678	0.0539419	3.14556	0.00165767	0.0405912
1025	LOC107985780	79.8125	0.925165	0.294172	3.14498	0.00166099	0.0405912
1026	HK2	1666.16	0.244676	0.0778136	3.14439	0.00166433	0.0406332
1027	LOC105375634	9.06909	-3.27283	1.04098	-3.14398	0.00166669	0.0406513
1028	SNORA11	117.549	-0.946896	0.301263	-3.14309	0.00167177	0.040696
1029	IGF2R	8863.47	0.188895	0.0600983	3.1431	0.0016717	0.040696
1030	RAB14	7594.74	0.14009	0.0445868	3.14196	0.00167824	0.0408137
1031	FRS2	3179.23	0.174074	0.0554169	3.14116	0.00168278	0.0408845
1032	LSM10	334.226	-0.376714	0.119965	-3.14021	0.00168828	0.0409785
1033	LOC105378396	4.4032	-4.20612	1.33981	-3.13933	0.00169337	0.0410621
1034	ARHGAP35	8784.34	0.139208	0.0443586	3.13824	0.00169967	0.0411752
1035	ODF3B	1978.7	-0.328535	0.104732	-3.13693	0.00170729	0.0413197
1036	LRIG3	4419.45	0.164731	0.0525209	3.13648	0.00170989	0.0413426
1037	ANAPC11	927.218	-0.34459	0.109886	-3.13587	0.00171343	0.0413882
1038	ATP1A3	10.4991	-2.27108	0.724377	-3.13522	0.00171726	0.041441
1039	RNU1-148P	9.00659	-3.33782	1.06501	-3.13408	0.00172393	0.0415618
1040	NDUFAF8	434.996	-0.401338	0.128072	-3.13369	0.00172623	0.0415774
1041	LOC105378570	4.19957	-5.49693	1.75502	-3.13211	0.00173554	0.0417211
1042	RRAGC	1312.76	0.231358	0.073863	3.13225	0.0017347	0.0417211
1043	NR2C2	2514.48	0.166532	0.0531824	3.13133	0.00174016	0.0417923
1044	MS4A8	2380.41	-0.265272	0.0847266	-3.13092	0.00174259	0.0418105
1045	HSBP1	6623.43	-0.187448	0.05988	-3.1304	0.00174568	0.0418446
1046	HSPBP1	2519.77	-0.290226	0.0927629	-3.12869	0.00175588	0.0420488
1047	FAM86MP	7.89377	-3.67247	1.17395	-3.12831	0.00175816	0.0420633
1048	LOC105375114	3.706	-4.86833	1.55698	-3.12677	0.0017674	0.042244
1049	SLIRP	1028.78	-0.256693	0.0821038	-3.12645	0.00176931	0.0422492
1050	FCN2	6.18304	-4.10421	1.31364	-3.1243	0.00178227	0.0425182
1051	CEACAM1	1443.65	0.378479	0.121198	3.12281	0.00179134	0.0426939
1052	LOC100313942	7.91889	-3.7527	1.20183	-3.12249	0.00179329	0.0426997
1053	CDC42BPB	6206.67	0.181465	0.0581264	3.12189	0.00179692	0.042745
1054	SRGAP2C	645.043	0.308698	0.0988904	3.12162	0.0017986	0.042745
1055	CENPX	586.375	-0.431159	0.138221	-3.11936	0.00181247	0.0429096
1056	TMTC1	4022.53	0.196664	0.0630412	3.11961	0.00181089	0.0429096
1057	ETV6	5079.04	0.187591	0.0601427	3.11909	0.00181409	0.0429096
1058	INVS	740.585	0.281434	0.0902021	3.12004	0.00180829	0.0429096
1059	ATP5MC3	4172.99	-0.181947	0.058319	-3.11986	0.00180936	0.0429096
1060	STK10	628.944	0.294298	0.0943741	3.11842	0.00181824	0.0429672
1061	ZNF407	1005.02	0.241081	0.0773162	3.11811	0.00182012	0.0429709
1062	PAM	4117.09	0.167685	0.0538103	3.11623	0.00183179	0.0432057
1063	LGR4	7143.57	0.191304	0.0614447	3.11343	0.00184925	0.0435356
1064	IPMK	3507.07	0.162091	0.0520604	3.11351	0.00184876	0.0435356
1065	LOC100421121	7.76097	-3.59268	1.15441	-3.11214	0.00185738	0.0435455
1066	GRIK1-AS2	7.8207	3.0325	0.974631	3.11143	0.00186184	0.0435455
1067	SEPTIN4	10.8317	-2.51214	0.80738	-3.11148	0.00186154	0.0435455
1068	FAT3	127.823	-0.81522	0.262001	-3.11152	0.00186129	0.0435455
1069	FBXL13	958.813	-0.332721	0.106895	-3.11259	0.00185452	0.0435455
1070	SMAD1	2553.88	0.227388	0.0730782	3.11158	0.00186092	0.0435455
1071	RBMS3	1010.3	0.347956	0.111816	3.11186	0.00185912	0.0435455
1072	RPS6	64159.9	-0.215563	0.0692954	-3.11077	0.00186597	0.0435671
1073	EEF1B2	7495.26	-0.416799	0.133988	-3.11073	0.00186624	0.0435671
1074	KMT2C	9202.45	0.159974	0.0514392	3.10997	0.00187109	0.0435991
1075	RAPGEF6	1123.81	0.222733	0.0716177	3.11003	0.00187067	0.0435991
1076	REST	5519.52	0.151218	0.048631	3.10949	0.00187409	0.0436284
1077	ARID1B	6467.04	0.130341	0.041925	3.10891	0.00187779	0.0436334
1078	MRPL22	1278.69	-0.245875	0.0790813	-3.10914	0.00187635	0.0436334
1079	LOC112268151	5.59145	-4.31112	1.38797	-3.10607	0.00189594	0.0440065
1080	CATSPER4	3.96777	-4.18814	1.34847	-3.10584	0.00189736	0.0440065
1081	TRIM16L	514.664	-0.361136	0.116294	-3.10537	0.00190039	0.0440359
1082	CIBAR2	2154.9	-0.261152	0.0841166	-3.10464	0.0019051	0.0440425
1083	LOC105379003	10.2387	-3.30757	1.06522	-3.10505	0.00190246	0.0440425
1084	ATP5ME	2989.02	-0.52958	0.170584	-3.10451	0.00190595	0.0440425
1085	SGMS2	6301.3	0.196247	0.0632332	3.10354	0.0019122	0.0441462
1086	MRNIP	317.124	-0.404035	0.130214	-3.10285	0.00191668	0.0442089
1087	RITA1	1218.88	-0.237655	0.0766304	-3.10132	0.00192663	0.0443975
1088	SLC26A4	44.9472	-1.41505	0.45647	-3.09999	0.0019353	0.0445564
1089	LOC100129291	6.07332	-4.09389	1.32158	-3.09773	0.00195006	0.0448551
1090	ZFP36L2	2898.05	0.218232	0.0704609	3.09721	0.00195351	0.044893
1091	LAMC1	3754.96	0.199417	0.0644016	3.09647	0.0019584	0.0449642
1092	RAD21	7443.9	0.146288	0.0472713	3.09464	0.0019705	0.0450436
1093	LOC101929492	3.84862	-5.43798	1.75708	-3.0949	0.00196876	0.0450436
1094	TREM1	6.47112	-2.96778	0.958954	-3.09481	0.00196942	0.0450436
1095	LOC107986094	4.62332	-4.25413	1.3747	-3.09459	0.00197085	0.0450436
1096	ADAM17	2394.3	0.196096	0.0633522	3.09533	0.00196597	0.0450436
1097	COL6A3	13.4485	-2.11959	0.685133	-3.09369	0.00197682	0.0451389
1098	SNORA68	154.128	-0.736154	0.237999	-3.09309	0.00198083	0.0451892
1099	SETD7	5171.45	0.158836	0.0513581	3.09272	0.00198328	0.045204
1100	LOC112268086	104.893	0.69733	0.225522	3.09207	0.00198769	0.0452222
1101	MAN2A1	3392.44	0.198884	0.0643199	3.0921	0.00198743	0.0452222
1102	NPDC1	387.495	-0.369702	0.119606	-3.091	0.00199483	0.0453434
1103	CYP4B1	24309.2	-0.193561	0.0626366	-3.09022	0.00200009	0.0454218
1104	CEP97	2435.73	0.220632	0.0714075	3.08975	0.00200322	0.0454518
1105	GBF1	4685.14	0.159258	0.0515659	3.08844	0.00201211	0.0456108
1106	LOC105375150	4.94282	-4.39087	1.42183	-3.08818	0.00201387	0.0456108
1107	ATRN	5559.3	0.152941	0.0495553	3.08627	0.00202687	0.0458607
1108	SLC16A1	1071.42	0.213914	0.0693171	3.08602	0.00202857	0.0458607
1109	FHIP1A	3429.52	0.187124	0.0606424	3.0857	0.00203075	0.0458685
1110	RCOR1	3194.69	0.161606	0.0523805	3.08524	0.00203389	0.0458982
1111	CCDC178	18.8339	-1.78438	0.579207	-3.08073	0.00206495	0.0464365
1112	LOC102725258	6.73584	-3.63243	1.17885	-3.08134	0.00206069	0.0464365
1113	ADGRL2	1934.88	0.231273	0.0750716	3.0807	0.00206516	0.0464365
1114	PRDX1	18477.8	-0.135039	0.0438311	-3.08091	0.00206371	0.0464365
1115	ZFAND5	8457.94	0.122691	0.039856	3.07836	0.00208141	0.04676
1116	KPNA6	6647.3	0.136222	0.0442554	3.07808	0.00208337	0.046762
1117	SOAT1	2650.81	0.193384	0.0628379	3.0775	0.00208744	0.0468114
1118	HPS4	973.732	0.23194	0.0753952	3.07633	0.00209569	0.0469544
1119	ATP10B	4112.61	0.196418	0.0638538	3.07605	0.00209759	0.046955
1120	NCOR1	7198.51	0.149433	0.0485873	3.07555	0.00210117	0.0469929
1121	ARRDC4	6885.86	0.144501	0.0470245	3.07288	0.00212004	0.0473728
1122	GRAMD2B	2600.92	0.168088	0.054713	3.07218	0.00212502	0.0473995
1123	RO60	5624.02	0.171376	0.0557824	3.07222	0.00212474	0.0473995
1124	PDK4	1430.88	0.2307	0.0751237	3.07094	0.00213387	0.0475545
1125	ERMAP	706.245	-0.2923	0.0952023	-3.0703	0.00213842	0.0476135
1126	LIMD1	2615.58	0.158218	0.0515502	3.0692	0.00214632	0.047747
1127	FAM135A	2577	0.179733	0.0586147	3.06634	0.00216694	0.048163
1128	OR4N2	4.33111	-3.86607	1.26104	-3.06579	0.00217096	0.04818
1129	MUC12	105.278	-0.66437	0.21671	-3.06571	0.00217155	0.04818
1130	MIR3648-2	17.4768	-4.97357	1.62271	-3.06498	0.00217684	0.0482233
1131	MGA	4033.35	0.139015	0.0453571	3.06491	0.00217736	0.0482233
1132	PNMA3	5.24075	-4.30694	1.40548	-3.0644	0.0021811	0.0482579
1133	ZFX	2866.73	0.184963	0.0603632	3.06417	0.00218277	0.0482579
1134	GCHFR	1380.98	-0.339504	0.110845	-3.06288	0.00219215	0.0483945
1135	FAM124A	9.01343	-2.60703	0.851195	-3.06279	0.00219281	0.0483945
1136	EIF3A	10845.5	0.152031	0.049667	3.061	0.00220596	0.0486418
1137	SLC6A14	20957.8	0.180422	0.0589558	3.0603	0.00221115	0.0487134
1138	GNS	8700.23	0.182219	0.0595486	3.06	0.0022134	0.0487202
1139	IL17REL	12.4103	-3.45967	1.13101	-3.05891	0.00222146	0.0487263
1140	FCER2	3.98569	-4.81006	1.57238	-3.0591	0.00222	0.0487263
1141	ATP6V1B2	3202.47	0.162005	0.0529613	3.05893	0.00222126	0.0487263
1142	CLCA4	8417.1	0.379581	0.124068	3.05945	0.00221742	0.0487263
1143	TMEM121B	6.83512	-3.63221	1.18801	-3.05741	0.00223261	0.048928
1144	NF1	5694.35	0.183008	0.0598701	3.05675	0.0022375	0.0489494
1145	ZNF770	6322.52	0.163101	0.053357	3.0568	0.00223716	0.0489494
1146	EIF4EBP1	626.811	-0.341746	0.111825	-3.05609	0.00224247	0.0490155
1147	REV3L	3182.29	0.207781	0.0679986	3.05567	0.0022456	0.049041
1148	MFSD6	10033.9	0.156195	0.0511288	3.05492	0.00225117	0.0491199
1149	DERL3	247.381	-0.505825	0.165625	-3.05404	0.00225785	0.0491798
1150	OAZ1	13073.9	-0.178973	0.0585977	-3.05426	0.00225614	0.0491798
1151	PATE3	4.92059	-4.5974	1.50618	-3.05236	0.00227052	0.0493985
1152	EML4	4793.65	0.177774	0.0582448	3.05218	0.00227183	0.0493985
1153	IRAG1-AS1	77.1444	-0.884175	0.289764	-3.05137	0.00227801	0.0494601
1154	AGBL5	2313.54	-0.180277	0.0590823	-3.05129	0.00227861	0.0494601
1155	MTCYBP18	41181.9	-0.363586	0.119191	-3.05046	0.00228488	0.0495533
1156	TBK1	1444.34	0.171341	0.0562151	3.04795	0.00230407	0.0496822
1157	CCDC153	526.432	-0.468515	0.153719	-3.04787	0.00230471	0.0496822
1158	RN7SL334P	258.78	-0.611422	0.200554	-3.04867	0.00229858	0.0496822
1159	LOC105379100	5.56065	-4.09884	1.34435	-3.04894	0.00229651	0.0496822
1160	NOCT	221.776	0.45994	0.150869	3.0486	0.00229913	0.0496822
1161	ERICH2	228.483	-0.488531	0.160267	-3.04823	0.00230193	0.0496822
1162	LOC105369165	6.40702	-3.17231	1.04064	-3.04841	0.00230052	0.0496822
1163	PTPN13	14211.9	0.136229	0.0447095	3.04697	0.0023116	0.0497877
1164	CKM	7.35122	-3.29458	1.08171	-3.04573	0.0023212	0.0498293
1165	NUSAP1	476.428	0.372534	0.122314	3.04571	0.00232132	0.0498293
1166	LOC105369657	7.03397	-3.18972	1.04731	-3.04564	0.00232188	0.0498293
1167	MTND4P19	7.04839	-3.76634	1.23672	-3.04543	0.00232347	0.0498293
1168	XPO1	7460.66	0.122435	0.0401944	3.04608	0.00231846	0.0498293
1169	AVPR2	5.33364	-3.83892	1.26076	-3.04491	0.00232748	0.0498451
1170	RNVU1-2A	8.36711	-2.84118	0.93312	-3.04482	0.00232819	0.0498451
1171	PLAGL2	2420.09	0.193453	0.0635517	3.04402	0.0023344	0.0498927
1172	NEFM	5.54501	-3.62403	1.19047	-3.0442	0.00233299	0.0498927
1173	UHMK1	11109.7	0.142491	0.0468171	3.04358	0.00233784	0.0499237
1174	CLDN1	19298.6	0.15519	0.051	3.04295	0.00234271	0.0499842
1175	TMEM87B	4171.31	0.18171	0.0597198	3.0427	0.00234466	0.0499842

## Sheet: Table S4
Tab S4: Significant differentially expressed genes between Control Infected and AD Infected OM-ALI cells
Serial no	Gene	baseMean	log2FoldChange	lfcSE	stat	pvalue	padj			Column title	Description
1	GPC3	3179.86	4.63026	0.263884	17.5466	6.31e-69	1.45e-64			Gene	the gene symbol or identifier for the gene being analyzed.
2	ADGRA2	851.285	-5.76688	0.353804	-16.2997	9.93e-60	1.14e-55			baseMean	the average number of reads mapped to each gene across all samples in an RNA sequencing experiment.
3	DYSF	756.275	-5.85556	0.397658	-14.7251	4.45e-49	3.41e-45			log2FoldChange	the log2 fold change in expression level of a gene between two conditions or groups being compared.
4	SERPINA3	23872	-4.4544	0.329821	-13.5055	1.45e-41	8.34e-38			lfcSE	the standard error of the log2 fold change estimate.
5	L1CAM	323.122	-6.00223	0.451015	-13.3083	2.07e-40	9.52e-37			stat	the test statistic for the hypothesis test that the log2 fold change is equal to zero.
6	LRRN1	8722.85	-2.85929	0.221242	-12.9238	3.3e-38	1.27e-34			pvalue	P-value
7	IDO1	1945.1	-4.41525	0.34699	-12.7244	4.33e-37	1.42e-33			padj	the adjusted p-value
8	ADAMTS5	452.809	-6.12463	0.508674	-12.0404	2.18e-33	6.26e-30
9	CALHM5	682.415	-3.8052	0.33964	-11.2036	3.91e-29	9.99e-26
10	UBD	992.208	-3.88643	0.356682	-10.8961	1.2e-27	2.76e-24
11	LOXL2	697.17	-4.81627	0.445428	-10.8127	3e-27	6.26e-24
12	ELAPOR1	9908.79	2.88133	0.269188	10.7038	9.77e-27	1.87e-23
13	STRA6	1568.89	-2.21921	0.217079	-10.2231	1.56e-24	2.76e-21
14	NHSL2	317.204	-3.03453	0.308883	-9.82423	8.85e-23	1.45e-19
15	ANGPTL4	284.27	-3.63286	0.371075	-9.79009	1.24e-22	1.9e-19
16	NTS	286.897	4.1946	0.4294	9.76851	1.54e-22	2.21e-19
17	MFAP5	137.254	-4.93285	0.510091	-9.67053	4.02e-22	5.16e-19
18	FAM171A1	553.398	-3.53447	0.365509	-9.66999	4.04e-22	5.16e-19
19	ALOX5	457.392	-3.63175	0.377901	-9.61031	7.23e-22	8.75e-19
20	DAB2	628.937	-4.19173	0.444544	-9.42929	4.13e-21	4.74e-18
21	LIF	1345.71	-3.20146	0.340038	-9.41502	4.73e-21	5.18e-18
22	COL3A1	2277.83	-6.52121	0.693003	-9.41007	4.96e-21	5.18e-18
23	CLDN22	959.327	2.84607	0.303249	9.38527	6.28e-21	6.27e-18
24	NEXN	481.246	-3.83749	0.414331	-9.26189	2.01e-20	1.92e-17
25	ABCG2	442.752	4.28482	0.467468	9.16601	4.91e-20	4.51e-17
26	HLF	1179.14	3.43215	0.37501	9.15217	5.58e-20	4.79e-17
27	FKBP10	342.756	-4.42389	0.483423	-9.15119	5.63e-20	4.79e-17
28	PTN	497.004	3.64416	0.404371	9.01193	2.02e-19	1.66e-16
29	TFPI2	2856.62	-2.76475	0.307332	-8.99598	2.34e-19	1.86e-16
30	AMIGO2	4371.36	-2.65736	0.297831	-8.92236	4.56e-19	3.5e-16
31	HIC1	257.484	-3.17598	0.365099	-8.69896	3.35e-18	2.48e-15
32	CREB5	445.991	-3.25172	0.379648	-8.5651	1.08e-17	7.75e-15
33	ICAM1	4732.91	-2.52045	0.29554	-8.5283	1.49e-17	1e-14
34	KIT	3870.93	3.23641	0.379479	8.52856	1.48e-17	1e-14
35	TGFB2	12076.1	-2.03241	0.238947	-8.50567	1.81e-17	1.19e-14
36	PALM2AKAP2	3581.86	-2.55361	0.302223	-8.44941	2.93e-17	1.87e-14
37	HDAC9	2865.48	-2.21721	0.264414	-8.38535	5.06e-17	3.14e-14
38	CCN1	4867.82	-2.17004	0.259025	-8.37773	5.4e-17	3.26e-14
39	ACTBL2	165.208	-4.60949	0.553599	-8.3264	8.33e-17	4.91e-14
40	IGFL3	152.365	-4.70062	0.567395	-8.28456	1.19e-16	6.81e-14
41	NNMT	991.243	-6.78706	0.822513	-8.25162	1.56e-16	8.76e-14
42	GBP1	2358.79	-1.73678	0.210656	-8.2446	1.66e-16	9.07e-14
43	SLC16A12	702.883	-3.12114	0.379745	-8.21904	2.05e-16	1.1e-13
44	TRL-TAA4-1	726.994	-2.27023	0.280027	-8.10717	5.18e-16	2.71e-13
45	MEIS3	157.346	-3.30351	0.409134	-8.07438	6.78e-16	3.46e-13
46	MATN3	150.879	-3.05379	0.380281	-8.03035	9.72e-16	4.86e-13
47	MMP24	213.509	-3.06488	0.382794	-8.0066	1.18e-15	5.76e-13
48	UCHL1	185.58	-3.41151	0.431428	-7.90748	2.63e-15	1.26e-12
49	IFIT2	5029.64	-2.68936	0.340494	-7.89842	2.82e-15	1.32e-12
50	RASGRF2	211.606	-4.39898	0.558439	-7.87728	3.35e-15	1.54e-12
51	AP3B2	247.841	-3.05359	0.390857	-7.81254	5.6e-15	2.52e-12
52	BST1	585.028	3.01188	0.385632	7.81024	5.71e-15	2.52e-12
53	FLNC	282.25	-3.41059	0.437072	-7.80327	6.03e-15	2.62e-12
54	SDK1	3721.85	2.16788	0.278542	7.78296	7.08e-15	3.01e-12
55	FGFR3	10192.4	1.47291	0.189616	7.76783	7.98e-15	3.34e-12
56	KCNJ15	1573.58	-1.84199	0.237488	-7.75612	8.76e-15	3.59e-12
57	EMILIN2	280.457	-3.11236	0.403716	-7.70927	1.27e-14	5.1e-12
58	KLHL4	73.275	-5.46707	0.710337	-7.69645	1.4e-14	5.54e-12
59	DCHS2	134.749	-3.88427	0.506617	-7.66706	1.76e-14	6.85e-12
60	EDN1	930.914	-2.95139	0.386125	-7.64361	2.11e-14	8.09e-12
61	LINC00632	256.86	-3.08717	0.407483	-7.57619	3.56e-14	1.34e-11
62	METTL24	205.964	3.505	0.46319	7.56708	3.82e-14	1.41e-11
63	CFI	1699.65	-2.79747	0.36978	-7.56522	3.87e-14	1.41e-11
64	NTF3	91.9444	5.15446	0.68281	7.54889	4.39e-14	1.58e-11
65	ATP10A	200.602	-4.28115	0.569246	-7.52075	5.45e-14	1.93e-11
66	TPM2	3067.7	-2.80157	0.372958	-7.51176	5.83e-14	2.03e-11
67	NBPF3	1563.07	1.49801	0.199653	7.50307	6.23e-14	2.14e-11
68	LNCOG	83.3878	-4.30338	0.574442	-7.49141	6.81e-14	2.3e-11
69	CALD1	12204.4	-2.21721	0.296385	-7.48085	7.38e-14	2.46e-11
70	CSF1	668.569	-3.00884	0.404504	-7.43834	1.02e-13	3.35e-11
71	PTGS2	1318.3	-2.33244	0.313702	-7.43521	1.04e-13	3.38e-11
72	NOS2	7924.21	6.09385	0.821975	7.41367	1.23e-13	3.92e-11
73	GPRC5A	23807.2	-1.85356	0.25039	-7.40271	1.33e-13	4.2e-11
74	TRHDE	180.917	-3.04812	0.41359	-7.3699	1.71e-13	5.3e-11
75	IL31RA	738.869	-2.76218	0.37511	-7.36366	1.79e-13	5.48e-11
76	ZNF469	1315.86	-2.84722	0.386976	-7.35762	1.87e-13	5.66e-11
77	INA	216.051	-3.04144	0.41436	-7.34007	2.13e-13	6.37e-11
78	CDH10	67.0636	-4.4584	0.607979	-7.33315	2.25e-13	6.62e-11
79	FMNL3	533.169	-2.22296	0.303614	-7.32166	2.45e-13	7.12e-11
80	LOC105374003	74.7031	-5.06105	0.69643	-7.26713	3.67e-13	1.05e-10
81	DCBLD2	27725.7	-2.00059	0.276032	-7.24766	4.24e-13	1.2e-10
82	ITPRIPL1	688.206	2.54986	0.353597	7.21121	5.55e-13	1.55e-10
83	SPARC	8034.5	-5.43745	0.754652	-7.20524	5.79e-13	1.6e-10
84	SPOCD1	216.088	-3.4867	0.484813	-7.19184	6.39e-13	1.75e-10
85	UNC80	393.993	-3.31751	0.462459	-7.17362	7.3e-13	1.97e-10
86	LOC107986178	273.473	-2.09292	0.292417	-7.1573	8.23e-13	2.2e-10
87	KCNJ11	169.232	2.85675	0.40026	7.13725	9.52e-13	2.51e-10
88	PLPP4	107.636	-4.0671	0.570091	-7.13412	9.74e-13	2.54e-10
89	ARL4C	1466.01	-2.25455	0.316357	-7.1266	1.03e-12	2.66e-10
90	PNLIPRP3	835.951	-2.96388	0.417309	-7.10236	1.23e-12	3.1e-10
91	KIF26B	1563.91	-2.72046	0.382973	-7.10352	1.22e-12	3.1e-10
92	RASD2	289.598	-3.0254	0.426157	-7.09925	1.25e-12	3.13e-10
93	IGFBP7	18970.2	-1.37717	0.194104	-7.09501	1.29e-12	3.2e-10
94	VAV3	7741.11	1.4363	0.202513	7.09238	1.32e-12	3.22e-10
95	NABP1	1652.52	-2.05425	0.291558	-7.04577	1.84e-12	4.46e-10
96	SELL	1339.41	2.19902	0.312357	7.04008	1.92e-12	4.6e-10
97	MELTF	527.857	-2.92308	0.416581	-7.01682	2.27e-12	5.38e-10
98	MYLK	9551.69	-2.27015	0.323644	-7.01434	2.31e-12	5.42e-10
99	SEMA4A	3340.69	1.30086	0.18577	7.00255	2.51e-12	5.83e-10
100	POU2F2	177.024	-2.33711	0.335063	-6.97515	3.06e-12	7.02e-10
101	SACS	1747.92	-2.37558	0.340736	-6.97189	3.13e-12	7.11e-10
102	RIMS2	339.818	-2.54888	0.3658	-6.96797	3.22e-12	7.24e-10
103	MILR1	96.3098	-3.21782	0.46326	-6.94603	3.76e-12	8.38e-10
104	CLIC5	1810.32	-1.7452	0.252474	-6.91238	4.77e-12	1.05e-09
105	KRTAP2-3	70.0108	-8.74514	1.27264	-6.87168	6.34e-12	1.39e-09
106	CHST1	98.5659	-4.30697	0.6272	-6.86697	6.56e-12	1.42e-09
107	DUSP4	3180.84	-2.16391	0.316503	-6.83694	8.09e-12	1.74e-09
108	NANOS1	420.62	-1.9941	0.292772	-6.81109	9.69e-12	2.06e-09
109	NEXMIF	233.353	2.45848	0.361728	6.79649	1.07e-11	2.26e-09
110	PMEPA1	9737.9	-2.35423	0.347514	-6.77449	1.25e-11	2.61e-09
111	LOC105379155	243.257	3.63341	0.536992	6.76622	1.32e-11	2.71e-09
112	PGBD5	619.891	-2.84572	0.420546	-6.76672	1.32e-11	2.71e-09
113	ZEB1	201.856	-2.74697	0.406589	-6.75614	1.42e-11	2.88e-09
114	MAFB	3195.53	1.6776	0.248759	6.74389	1.54e-11	3.11e-09
115	TNFSF14	187.21	-3.43182	0.509346	-6.7377	1.61e-11	3.22e-09
116	HS3ST2	47.7035	-4.41318	0.658273	-6.70418	2.03e-11	4.01e-09
117	FADS3	557.287	-2.53388	0.378297	-6.69813	2.11e-11	4.15e-09
118	LRRC3	150.069	-3.07282	0.460118	-6.67832	2.42e-11	4.71e-09
119	PDCD1LG2	443.339	-2.78558	0.417529	-6.67159	2.53e-11	4.89e-09
120	ITGA5	1762.05	-2.57575	0.386402	-6.66597	2.63e-11	5.03e-09
121	LMO4	15772	1.55791	0.233784	6.66391	2.67e-11	5.06e-09
122	RNASE1	1275.7	2.04198	0.306574	6.66063	2.73e-11	5.14e-09
123	GNB4	2006.26	-1.63042	0.245391	-6.64417	3.05e-11	5.7e-09
124	CCDC8	276.018	-3.47237	0.525526	-6.60742	3.91e-11	7.25e-09
125	MT2A	6666.65	-1.75768	0.266703	-6.5904	4.39e-11	8e-09
126	TLL2	363.65	-2.88199	0.43723	-6.59147	4.35e-11	8e-09
127	GAS1	1661.03	1.84054	0.280088	6.57129	4.99e-11	9.02e-09
128	DKK1	790.563	-2.37565	0.361702	-6.56799	5.1e-11	9.15e-09
129	LOC105377297	65.3866	-4.52268	0.690047	-6.55417	5.6e-11	9.97e-09
130	MYADM	9271.4	-1.96849	0.300477	-6.5512	5.71e-11	1.01e-08
131	ALDH1A3	24424.7	-2.26287	0.345979	-6.54047	6.13e-11	1.08e-08
132	CHST2	252.284	-3.22797	0.493799	-6.53701	6.28e-11	1.09e-08
133	FOXL2	59.9963	-5.44416	0.834671	-6.52252	6.91e-11	1.19e-08
134	LMOD1	120.958	-4.15805	0.638332	-6.51393	7.32e-11	1.26e-08
135	COL5A2	2682.92	-4.27166	0.656334	-6.50835	7.6e-11	1.29e-08
136	COL4A1	3903.19	-5.90566	0.912992	-6.46847	9.9e-11	1.67e-08
137	APELA	567.017	2.41523	0.373522	6.4661	1.01e-10	1.69e-08
138	LTBP1	4835.71	-2.02661	0.313616	-6.46208	1.03e-10	1.72e-08
139	MAP3K7CL	403.994	-1.82376	0.28276	-6.44988	1.12e-10	1.85e-08
140	ENC1	12108.2	-1.73389	0.269406	-6.43599	1.23e-10	2.01e-08
141	FSTL3	1827.78	-2.55173	0.396644	-6.4333	1.25e-10	2.03e-08
142	LHFPL6	733.548	-2.08147	0.324954	-6.40544	1.5e-10	2.43e-08
143	CCNJL	446.369	-2.18967	0.342857	-6.38655	1.7e-10	2.73e-08
144	ANGPTL2	307.923	2.27257	0.356305	6.37816	1.79e-10	2.86e-08
145	MCOLN3	359.694	-2.85714	0.449829	-6.3516	2.13e-10	3.38e-08
146	CYYR1	837.639	1.84948	0.292004	6.33375	2.39e-10	3.77e-08
147	CSDC2	41.6729	-4.92714	0.779646	-6.31971	2.62e-10	4.1e-08
148	MANCR	82.0581	-3.43646	0.544522	-6.31096	2.77e-10	4.31e-08
149	COL8A2	76.6447	-2.92646	0.465577	-6.28567	3.26e-10	5.03e-08
150	CD274	1723.12	-2.46172	0.391992	-6.28001	3.39e-10	5.19e-08
151	BCL2A1	40.6407	-5.06435	0.807532	-6.27139	3.58e-10	5.44e-08
152	CUX2	99.3748	-2.73817	0.437192	-6.2631	3.77e-10	5.7e-08
153	C3	175169	-2.07112	0.331628	-6.2453	4.23e-10	6.35e-08
154	COTL1	2135.14	-2.2756	0.365011	-6.23433	4.54e-10	6.77e-08
155	EFS	959.594	1.33374	0.214135	6.22852	4.71e-10	6.98e-08
156	LOC105372641	99.6873	3.28642	0.528295	6.22081	4.95e-10	7.28e-08
157	ATP1B3	26082.6	1.24272	0.199991	6.21388	5.17e-10	7.57e-08
158	ISLR2	58.2501	-3.72568	0.600574	-6.20353	5.52e-10	8.03e-08
159	APBA1	434.415	-1.56449	0.25231	-6.20067	5.62e-10	8.13e-08
160	KRT79	48.3899	-3.9084	0.631518	-6.18889	6.06e-10	8.66e-08
161	COL5A1	850.102	-4.88449	0.789393	-6.18766	6.11e-10	8.66e-08
162	TIAM2	173.137	-3.11681	0.503717	-6.18761	6.11e-10	8.66e-08
163	NPTXR	603.119	-1.96956	0.31915	-6.17128	6.77e-10	9.55e-08
164	STAC	113.487	-3.88561	0.63011	-6.16656	6.98e-10	9.78e-08
165	HSPG2	22312.1	-1.71456	0.27867	-6.15264	7.62e-10	1.06e-07
166	ADH7	32666.2	1.57729	0.25684	6.14114	8.19e-10	1.13e-07
167	PLK2	12686.7	-1.94349	0.316632	-6.13801	8.36e-10	1.15e-07
168	LOC107986029	66.5453	-4.39269	0.715753	-6.13716	8.4e-10	1.15e-07
169	SLC6A20	4183.74	1.33081	0.217193	6.12732	8.94e-10	1.22e-07
170	FXYD6	94.0605	4.51569	0.737717	6.12117	9.29e-10	1.26e-07
171	H3C4	752.397	1.50784	0.2466	6.11453	9.68e-10	1.3e-07
172	LONRF2	414.354	2.33257	0.38188	6.10813	1.01e-09	1.35e-07
173	COX6B2	222.428	-1.78016	0.291644	-6.10386	1.04e-09	1.38e-07
174	DTNA	410.837	-1.57791	0.259148	-6.08885	1.14e-09	1.5e-07
175	PDGFB	326.353	-2.9209	0.479893	-6.08656	1.15e-09	1.51e-07
176	PHYHIP	569.689	2.53679	0.416735	6.08731	1.15e-09	1.51e-07
177	HTR1D	70.0898	-3.78559	0.622804	-6.07831	1.21e-09	1.58e-07
178	PRKAR2B	1538.43	-1.80606	0.297463	-6.07153	1.27e-09	1.63e-07
179	ERMN	764.11	4.4072	0.725774	6.07241	1.26e-09	1.63e-07
180	LOC101929457	90.2905	4.31695	0.711559	6.06689	1.3e-09	1.66e-07
181	SPHK1	614.664	-2.67441	0.441289	-6.06045	1.36e-09	1.72e-07
182	ACTG2	435.413	-8.1475	1.34784	-6.04487	1.5e-09	1.89e-07
183	DPP10	133.041	3.28276	0.543466	6.04041	1.54e-09	1.93e-07
184	FOXI1	213.603	2.50082	0.414189	6.03788	1.56e-09	1.95e-07
185	CAV1	14641.5	-1.66549	0.276762	-6.01777	1.77e-09	2.2e-07
186	TBC1D1	2847.52	-1.32557	0.220517	-6.01121	1.84e-09	2.27e-07
187	SCUBE2	86.97	2.55663	0.425378	6.01025	1.85e-09	2.28e-07
188	LOC102724428	962.699	-2.23397	0.371752	-6.00929	1.86e-09	2.28e-07
189	CNTN3	398.592	-2.37006	0.394856	-6.00234	1.94e-09	2.36e-07
190	SLC4A3	169.288	-2.21021	0.36842	-5.99914	1.98e-09	2.4e-07
191	SLC31A2	3262.67	-1.27909	0.213993	-5.97727	2.27e-09	2.73e-07
192	SEZ6L2	969.68	-1.86548	0.312935	-5.96123	2.5e-09	3e-07
193	CAMK2N1	817.267	-2.18056	0.366276	-5.95331	2.63e-09	3.13e-07
194	RTL5	334.43	-2.40573	0.404728	-5.94405	2.78e-09	3.29e-07
195	CD3G	160.655	2.57228	0.434221	5.92391	3.14e-09	3.7e-07
196	KLF6	10539.5	-1.5917	0.26894	-5.9184	3.25e-09	3.81e-07
197	BOC	1713.8	2.23297	0.377811	5.91028	3.42e-09	3.98e-07
198	ACTN1	25341.8	-1.67071	0.283055	-5.90242	3.58e-09	4.16e-07
199	RAC2	815.819	-2.50166	0.424178	-5.89766	3.69e-09	4.24e-07
200	CDH8	65.4481	-3.61178	0.612376	-5.89798	3.68e-09	4.24e-07
201	RUNDC3A-AS1	81.1172	-3.32867	0.565415	-5.88713	3.93e-09	4.49e-07
202	CYP26B1	54.9113	-4.31952	0.734208	-5.88324	4.02e-09	4.58e-07
203	CACNA2D1	148.716	-3.28545	0.559671	-5.87031	4.35e-09	4.9e-07
204	COL8A1	225.621	-2.49596	0.425164	-5.87058	4.34e-09	4.9e-07
205	SPEG	132.946	-2.38	0.405695	-5.86648	4.45e-09	4.99e-07
206	DKK3	7953.38	-2.01057	0.34367	-5.8503	4.91e-09	5.47e-07
207	SLCO2A1	914.336	-4.20767	0.719326	-5.84947	4.93e-09	5.47e-07
208	RAB6B	378.804	-2.4689	0.422434	-5.84446	5.08e-09	5.59e-07
209	THEMIS2	209.717	-3.05848	0.523253	-5.84512	5.06e-09	5.59e-07
210	BMP7	1845.17	1.52534	0.261807	5.8262	5.67e-09	6.18e-07
211	NHLH2	78.3162	-3.60269	0.618371	-5.8261	5.67e-09	6.18e-07
212	DMRT2	565.486	1.91396	0.328678	5.8232	5.77e-09	6.26e-07
213	ATP7B	3815.87	1.16331	0.199833	5.82138	5.84e-09	6.3e-07
214	AASS	1170.64	1.48025	0.254851	5.80832	6.31e-09	6.78e-07
215	NEDD9	2948.35	-1.30853	0.225586	-5.80057	6.61e-09	7.06e-07
216	PCP4L1	2348.17	1.68371	0.290367	5.79857	6.69e-09	7.11e-07
217	MAB21L2	62.5664	-2.78638	0.481305	-5.78921	7.07e-09	7.49e-07
218	CSMD1	274.514	2.54192	0.440012	5.77694	7.61e-09	8.02e-07
219	MSRB3	889.749	-4.01185	0.695701	-5.76663	8.09e-09	8.48e-07
220	C4orf54	71.1722	-3.51527	0.610215	-5.7607	8.38e-09	8.75e-07
221	AQP3	108102	1.44544	0.251279	5.75232	8.8e-09	9.15e-07
222	NALCN	112.403	-3.47147	0.603689	-5.75043	8.9e-09	9.21e-07
223	DHRS3	8340.9	-1.34987	0.234859	-5.7476	9.05e-09	9.33e-07
224	GAS1RR	272.027	2.55185	0.444387	5.74241	9.33e-09	9.57e-07
225	ODAPH	196.666	-5.55694	0.96817	-5.73963	9.49e-09	9.69e-07
226	ADAMTS14	122.56	-3.87228	0.676798	-5.72147	1.06e-08	1.07e-06
227	CCL28	2712.1	-1.40365	0.245372	-5.72051	1.06e-08	1.07e-06
228	CORO2B	108.081	-2.34105	0.409301	-5.71962	1.07e-08	1.08e-06
229	MUC2	134.624	-2.3608	0.412963	-5.71673	1.09e-08	1.09e-06
230	NID2	183.544	-2.50508	0.438515	-5.71264	1.11e-08	1.11e-06
231	WNT10A	1624.49	1.45865	0.255365	5.712	1.12e-08	1.11e-06
232	GLI2	549.499	1.83372	0.321286	5.70744	1.15e-08	1.14e-06
233	SUSD4	3817.8	1.02443	0.179735	5.69965	1.2e-08	1.18e-06
234	SOX9	4382.54	-1.96617	0.345426	-5.69201	1.26e-08	1.23e-06
235	VMO1	6660.93	-1.99768	0.351462	-5.68392	1.32e-08	1.29e-06
236	C3AR1	32.9559	-5.10606	0.89854	-5.68261	1.33e-08	1.29e-06
237	TMEM190	853.346	-1.50088	0.264559	-5.67313	1.4e-08	1.36e-06
238	TLR2	1702.87	-1.36022	0.240141	-5.66427	1.48e-08	1.43e-06
239	KLK7	1813.86	-2.20212	0.389314	-5.65639	1.55e-08	1.49e-06
240	TGFB1I1	720.781	-2.29514	0.405988	-5.65323	1.57e-08	1.51e-06
241	IFIT1	5313.11	-2.08269	0.369172	-5.64152	1.69e-08	1.61e-06
242	PXDN	4339.13	-3.51324	0.623833	-5.6317	1.78e-08	1.69e-06
243	LGALS9B	433.676	-2.55863	0.456044	-5.61049	2.02e-08	1.91e-06
244	HEY2	1815.23	1.12347	0.200271	5.60975	2.03e-08	1.91e-06
245	HS3ST6	457.64	1.97405	0.352328	5.60287	2.11e-08	1.98e-06
246	PAMR1	1934	-5.0695	0.905065	-5.60125	2.13e-08	1.99e-06
247	LINC01060	20.3078	-7.9256	1.4175	-5.59126	2.25e-08	2.1e-06
248	SAMD4A	1587.21	-1.70764	0.305665	-5.58665	2.31e-08	2.14e-06
249	FANCE	470.318	1.51475	0.271238	5.58457	2.34e-08	2.16e-06
250	ZNF488	323.007	1.45417	0.260423	5.58386	2.35e-08	2.16e-06
251	MXRA5	4955.71	-1.84996	0.332342	-5.56645	2.6e-08	2.38e-06
252	COL1A1	25326.8	-5.19197	0.932932	-5.56522	2.62e-08	2.39e-06
253	CNN1	479.546	-4.86675	0.878267	-5.54131	3e-08	2.73e-06
254	BIRC3	2815.15	-1.20247	0.217199	-5.53628	3.09e-08	2.79e-06
255	MARCKSL1	3766.9	-1.73414	0.313849	-5.52539	3.29e-08	2.96e-06
256	MYL9	8931.06	-3.37882	0.612163	-5.51949	3.4e-08	3.05e-06
257	SVOPL	1863.05	1.6931	0.306785	5.51885	3.41e-08	3.05e-06
258	EIF5A2	527.658	-1.66156	0.301133	-5.51769	3.43e-08	3.06e-06
259	GLS	7303.09	-1.89353	0.343588	-5.51103	3.57e-08	3.16e-06
260	NRXN3	139.631	-2.03975	0.370835	-5.50043	3.79e-08	3.35e-06
261	COL4A2	3914.4	-5.12613	0.933567	-5.49091	4e-08	3.52e-06
262	NTN4	11580.6	-1.1877	0.21682	-5.47784	4.31e-08	3.76e-06
263	LOC105375690	27.9982	-4.27513	0.780418	-5.47799	4.3e-08	3.76e-06
264	H3C11	1202.61	1.31702	0.240546	5.47511	4.37e-08	3.81e-06
265	ANKRD1	1112.55	-5.86829	1.07295	-5.46932	4.52e-08	3.92e-06
266	LTB4R2	551.693	1.28731	0.235729	5.46096	4.74e-08	4.08e-06
267	ADAMTS6	166.522	-2.21051	0.404798	-5.46078	4.74e-08	4.08e-06
268	DACT2	265.199	2.87382	0.52682	5.45504	4.9e-08	4.2e-06
269	SYCP2	267.21	1.65745	0.303976	5.45257	4.96e-08	4.24e-06
270	TMEM213	2554.99	3.69328	0.678034	5.44704	5.12e-08	4.36e-06
271	RIMS1	9416.14	1.59439	0.293151	5.4388	5.36e-08	4.55e-06
272	COLEC10	261.164	2.20019	0.405443	5.42662	5.74e-08	4.85e-06
273	ISG15	1486.5	-1.70823	0.315054	-5.42203	5.89e-08	4.96e-06
274	PLAUR	680.988	-1.92251	0.354762	-5.41915	5.99e-08	5.02e-06
275	DOCK8	1858.11	-1.95835	0.361513	-5.41709	6.06e-08	5.06e-06
276	DMRT3	960.596	2.17543	0.402197	5.40887	6.34e-08	5.28e-06
277	H2AC12	422.024	1.96036	0.362544	5.40723	6.4e-08	5.31e-06
278	ALOX5AP	28.489	-5.22852	0.967746	-5.40278	6.56e-08	5.42e-06
279	HACD1	665.177	-1.78056	0.330828	-5.38213	7.36e-08	6.06e-06
280	DEPTOR	3499.93	1.14791	0.21336	5.38016	7.44e-08	6.11e-06
281	APOD	3854.73	-1.81445	0.338014	-5.36796	7.96e-08	6.51e-06
282	CCDC3	4628.27	1.71563	0.319844	5.36397	8.14e-08	6.63e-06
283	KIF3C	1182.36	-1.62704	0.303924	-5.35343	8.63e-08	7.01e-06
284	FOXL2NB	47.6419	-3.72549	0.696463	-5.34915	8.84e-08	7.15e-06
285	EPGN	1053.48	-4.78445	0.894747	-5.34727	8.93e-08	7.2e-06
286	WNT5B	393.746	-1.62891	0.305194	-5.3373	9.43e-08	7.58e-06
287	FBLN5	948.598	-1.56668	0.294239	-5.32452	1.01e-07	8.1e-06
288	FRMD5	272.009	-1.90532	0.358427	-5.31579	1.06e-07	8.47e-06
289	FNDC3B	19839	-1.30251	0.24515	-5.3131	1.08e-07	8.57e-06
290	ADAM23	234.834	-4.91654	0.925885	-5.31009	1.1e-07	8.68e-06
291	ESCO2	225.933	1.73145	0.326121	5.30923	1.1e-07	8.69e-06
292	ZNF618	1010.81	-2.00718	0.378628	-5.30119	1.15e-07	9.05e-06
293	BHLHE41	3641.05	-1.46092	0.275727	-5.29843	1.17e-07	9.16e-06
294	CFTR	3693.69	1.56263	0.295107	5.29514	1.19e-07	9.29e-06
295	CCDC144NL-AS1	85.4356	-2.91785	0.552908	-5.27728	1.31e-07	1.02e-05
296	IFIT3	4669.03	-1.82372	0.345635	-5.27645	1.32e-07	1.02e-05
297	LUARIS	110.02	-2.59399	0.492287	-5.26926	1.37e-07	1.06e-05
298	LINC02331	1450.75	-1.15381	0.219059	-5.26712	1.39e-07	1.07e-05
299	VIM	17551.7	-4.46928	0.849004	-5.26415	1.41e-07	1.08e-05
300	KCNC3	334.733	-1.6016	0.304621	-5.25769	1.46e-07	1.12e-05
301	ASCL3	168.867	2.3277	0.442923	5.25531	1.48e-07	1.13e-05
302	ST8SIA1	945.842	1.34755	0.256633	5.25088	1.51e-07	1.15e-05
303	MICAL2	5656.27	-1.50718	0.287895	-5.23515	1.65e-07	1.25e-05
304	PITPNM3	6535.65	0.929498	0.177652	5.23212	1.68e-07	1.27e-05
305	RHOJ	54.4155	-4.53092	0.866157	-5.23106	1.69e-07	1.27e-05
306	LOC105373682	86.6923	-3.11628	0.59599	-5.22874	1.71e-07	1.28e-05
307	TSLP	615.12	1.69563	0.324361	5.22761	1.72e-07	1.29e-05
308	PGM2L1	8606.43	-0.959458	0.183668	-5.22386	1.75e-07	1.31e-05
309	RGS7BP	148.658	2.20184	0.421843	5.21957	1.79e-07	1.33e-05
310	KLK6	358.641	-2.264	0.433911	-5.21765	1.81e-07	1.34e-05
311	FAT1	45955.1	-1.36621	0.262071	-5.21312	1.86e-07	1.37e-05
312	VGLL3	1091.78	-1.78706	0.343189	-5.20722	1.92e-07	1.41e-05
313	TP53I3	2703	-1.18542	0.227657	-5.20705	1.92e-07	1.41e-05
314	FLRT3	2087.1	-1.48068	0.284695	-5.20092	1.98e-07	1.45e-05
315	SULT1E1	2001.86	1.76144	0.338825	5.19866	2.01e-07	1.46e-05
316	OLFM2	853.785	1.91281	0.368247	5.19436	2.05e-07	1.49e-05
317	FBLIM1	4581.07	-1.72048	0.331244	-5.194	2.06e-07	1.49e-05
318	TRABD2B	83.6179	-2.96501	0.57105	-5.1922	2.08e-07	1.5e-05
319	VCAN	6917.96	-4.88803	0.942109	-5.18838	2.12e-07	1.53e-05
320	NOX1	87.1148	-2.41481	0.465737	-5.18492	2.16e-07	1.55e-05
321	LAMB1	5729.19	-1.56472	0.301889	-5.18309	2.18e-07	1.56e-05
322	PRR16	35.4139	-3.75867	0.726006	-5.1772	2.25e-07	1.61e-05
323	GALM	782.417	1.58001	0.305268	5.17581	2.27e-07	1.61e-05
324	GFI1	90.2215	-2.38433	0.460811	-5.1742	2.29e-07	1.62e-05
325	MXRA8	67.773	-3.45633	0.668099	-5.17338	2.3e-07	1.63e-05
326	OASL	689.549	-2.07505	0.401412	-5.16937	2.35e-07	1.65e-05
327	PLEKHG4B	188.783	-2.15415	0.416748	-5.16895	2.35e-07	1.65e-05
328	DRAM1	2978.29	-1.296	0.250797	-5.16751	2.37e-07	1.66e-05
329	HR	1432.32	1.33068	0.257664	5.16441	2.41e-07	1.68e-05
330	RSAD2	1934	-1.98625	0.384566	-5.16491	2.41e-07	1.68e-05
331	APCDD1	1866.86	1.89379	0.36731	5.15583	2.53e-07	1.75e-05
332	CDH3	25671.3	-1.42196	0.275856	-5.15473	2.54e-07	1.76e-05
333	SLC30A4	568.321	-1.46293	0.283979	-5.15157	2.58e-07	1.78e-05
334	ELF5	2353.37	1.73425	0.336677	5.15107	2.59e-07	1.78e-05
335	STS	8503.52	-1.42352	0.276854	-5.14175	2.72e-07	1.87e-05
336	MRAS	752.392	-1.88916	0.367653	-5.13844	2.77e-07	1.89e-05
337	FBN2	634.577	-4.30017	0.837327	-5.13559	2.81e-07	1.92e-05
338	BCL11B	1923.78	1.47669	0.287698	5.13276	2.86e-07	1.94e-05
339	LOC105378520	112.278	2.50581	0.488203	5.13272	2.86e-07	1.94e-05
340	PER3	3197.02	1.17142	0.228453	5.12763	2.93e-07	1.98e-05
341	LOC107984389	50.4042	3.22654	0.629613	5.12465	2.98e-07	2.01e-05
342	C4orf48	149.196	-2.12887	0.415499	-5.12365	3e-07	2.01e-05
343	DGKI	560.743	-1.90191	0.371333	-5.12184	3.03e-07	2.03e-05
344	CCDC81	2151.48	1.46391	0.285916	5.12007	3.05e-07	2.04e-05
345	ADAMTS7	162.427	-2.57035	0.502607	-5.11404	3.15e-07	2.1e-05
346	SPOCK1	2912.23	-4.74799	0.930155	-5.10451	3.32e-07	2.2e-05
347	PTGFR	12314.4	1.1646	0.228348	5.10011	3.39e-07	2.25e-05
348	TOP2A	2402.16	1.31306	0.257574	5.0978	3.44e-07	2.27e-05
349	SEMA5B	97.2349	-3.43905	0.674849	-5.09603	3.47e-07	2.28e-05
350	BRINP1	352.951	-2.50743	0.49214	-5.09496	3.49e-07	2.29e-05
351	SRPX	149.123	-2.35012	0.461314	-5.0944	3.5e-07	2.29e-05
352	EPHB6	877.87	1.01104	0.198499	5.09344	3.52e-07	2.3e-05
353	MARCHF4	46.9132	-3.50483	0.688233	-5.0925	3.53e-07	2.3e-05
354	H3C7	706.562	1.3944	0.274191	5.08552	3.67e-07	2.38e-05
355	RNF213	18695.9	-1.11806	0.2199	-5.08438	3.69e-07	2.39e-05
356	ARHGEF19	594.976	1.66976	0.329079	5.07403	3.89e-07	2.51e-05
357	SEMA3B	224.173	-2.64936	0.522841	-5.06724	4.04e-07	2.6e-05
358	ITGB3	1206.59	-3.87571	0.765114	-5.06554	4.07e-07	2.61e-05
359	NDST1	15885.8	-1.35305	0.267089	-5.06591	4.06e-07	2.61e-05
360	H2BC10	706.726	1.55785	0.308109	5.05616	4.28e-07	2.73e-05
361	LTBP4	3837.01	1.21502	0.240377	5.05465	4.31e-07	2.74e-05
362	NCAPH	413.148	1.29883	0.257007	5.05366	4.33e-07	2.75e-05
363	ASCL2	140.814	2.27736	0.450834	5.05143	4.39e-07	2.78e-05
364	PDE5A	550.689	-1.94193	0.384498	-5.05056	4.41e-07	2.78e-05
365	CYP2W1	339.093	2.42928	0.481138	5.04902	4.44e-07	2.79e-05
366	SEMA6A	985.526	1.24811	0.247206	5.04886	4.44e-07	2.79e-05
367	NAB2	1188.13	1.17501	0.232775	5.04784	4.47e-07	2.8e-05
368	H1-3	1879.7	1.51229	0.299757	5.04505	4.53e-07	2.83e-05
369	MMP7	2952.93	-5.37473	1.06566	-5.04359	4.57e-07	2.84e-05
370	BPGM	5441.1	-1.23118	0.24417	-5.0423	4.6e-07	2.86e-05
371	SKIDA1	345.239	1.89672	0.376332	5.04002	4.65e-07	2.88e-05
372	LIMS2	110.163	-2.47559	0.491152	-5.04037	4.65e-07	2.88e-05
373	CFB	29107.7	-1.61452	0.320893	-5.03134	4.87e-07	3e-05
374	MSC-AS1	99.9737	-2.98999	0.594337	-5.0308	4.88e-07	3e-05
375	LINC02015	175.965	-5.10379	1.01461	-5.03031	4.9e-07	3e-05
376	SNPH	304.754	-1.64735	0.328311	-5.01764	5.23e-07	3.19e-05
377	UGT8	168.197	3.01715	0.601309	5.01764	5.23e-07	3.19e-05
378	INPP4B	6892.42	-1.48376	0.295872	-5.01488	5.31e-07	3.23e-05
379	PLEKHG2	1031.17	-1.64487	0.328151	-5.01254	5.37e-07	3.26e-05
380	LAMA1	665.738	-3.90902	0.780574	-5.00788	5.5e-07	3.33e-05
381	ZNF365	627.002	-1.51307	0.302476	-5.00228	5.67e-07	3.42e-05
382	PLXND1	580.441	-1.69055	0.338237	-4.99813	5.79e-07	3.48e-05
383	FOXQ1	3416.17	1.14395	0.229225	4.9905	6.02e-07	3.61e-05
384	TRAM1	47963	-1.13991	0.228621	-4.986	6.16e-07	3.69e-05
385	ALDH3A2	21480.5	1.32161	0.265166	4.98408	6.23e-07	3.7e-05
386	RERGL	81.578	3.9149	0.785609	4.98327	6.25e-07	3.7e-05
387	UGT2A2	50.4335	4.61367	0.925775	4.98357	6.24e-07	3.7e-05
388	IGSF9	1700	1.24157	0.249085	4.98452	6.21e-07	3.7e-05
389	FRMD3	343.456	-1.52352	0.306059	-4.97787	6.43e-07	3.79e-05
390	GJA5	83.9156	-2.63385	0.529118	-4.97782	6.43e-07	3.79e-05
391	NRAD1	276.535	-2.04807	0.412238	-4.96818	6.76e-07	3.97e-05
392	CXCL9	48.4935	-3.6768	0.740281	-4.96676	6.81e-07	3.99e-05
393	LINC02185	267.084	2.14199	0.431466	4.96444	6.89e-07	4.03e-05
394	ABCA1	5244.01	-1.26922	0.256172	-4.95458	7.25e-07	4.23e-05
395	CDA	167.121	-2.7474	0.554567	-4.95413	7.27e-07	4.23e-05
396	CEBPA	1198.57	1.30317	0.263294	4.94948	7.44e-07	4.32e-05
397	H3C12	427.744	1.99232	0.402664	4.94785	7.5e-07	4.34e-05
398	GPC6	270.003	-4.52955	0.91637	-4.94293	7.7e-07	4.44e-05
399	PDLIM7	2394.03	-1.64757	0.333414	-4.94151	7.75e-07	4.46e-05
400	GAD1	61.4382	-2.4063	0.486986	-4.94121	7.76e-07	4.46e-05
401	EPB41L2	786.525	1.31384	0.266165	4.93621	7.97e-07	4.56e-05
402	RN7SL4P	4523.42	-1.13036	0.229224	-4.93124	8.17e-07	4.67e-05
403	TIMP2	6858.22	-1.42777	0.289803	-4.9267	8.36e-07	4.77e-05
404	CLSTN2	91.8723	-2.32049	0.471882	-4.91752	8.76e-07	4.98e-05
405	LTB4R	2836.87	1.36761	0.278387	4.91263	8.99e-07	5.09e-05
406	PIK3CG	80.1132	-2.64206	0.537791	-4.91279	8.98e-07	5.09e-05
407	ABTB2	469.082	-1.78498	0.3634	-4.9119	9.02e-07	5.09e-05
408	KCNJ1	92.4919	3.3742	0.687343	4.90906	9.15e-07	5.15e-05
409	CYP2U1	1143.4	-1.3983	0.284977	-4.9067	9.26e-07	5.2e-05
410	FHOD3	1648.22	-1.80957	0.368999	-4.904	9.39e-07	5.26e-05
411	SMTN	972.465	-1.61879	0.330733	-4.89455	9.85e-07	5.51e-05
412	MMP12	687.152	-4.61703	0.943614	-4.89292	9.94e-07	5.53e-05
413	FAM171B	4481.67	-3.23875	0.661871	-4.89333	9.91e-07	5.53e-05
414	P2RY1	5011.15	1.01234	0.20699	4.89077	1e-06	5.57e-05
415	E2F8	854.422	1.22261	0.250166	4.88719	1.02e-06	5.66e-05
416	CDH2	1290.1	-1.41625	0.290535	-4.87462	1.09e-06	6.02e-05
417	CAVIN1	13149.7	-1.35742	0.278586	-4.87254	1.1e-06	6.06e-05
418	DACT1	47.9548	-4.25141	0.872635	-4.87193	1.11e-06	6.06e-05
419	ZNF589	656.231	1.38048	0.283332	4.87232	1.1e-06	6.06e-05
420	ITGB6	27721.2	-2.98499	0.613943	-4.862	1.16e-06	6.36e-05
421	DBN1	2312.72	-1.61502	0.33251	-4.85705	1.19e-06	6.5e-05
422	SERTAD4	3027.86	1.38304	0.284838	4.85554	1.2e-06	6.54e-05
423	ZNF578	136.61	-2.22607	0.458945	-4.8504	1.23e-06	6.69e-05
424	ADH1C	31629.6	1.6639	0.343117	4.84937	1.24e-06	6.71e-05
425	PIK3C2G	192.255	2.45453	0.506845	4.84277	1.28e-06	6.92e-05
426	TBX6	1242.02	1.09854	0.226932	4.84083	1.29e-06	6.97e-05
427	HIF1A	23870.7	-1.5103	0.312301	-4.83603	1.32e-06	7.13e-05
428	PLOD3	1796.96	-1.28247	0.265506	-4.8303	1.36e-06	7.31e-05
429	SKAP2	802.031	-1.49098	0.308682	-4.83014	1.36e-06	7.31e-05
430	SGTB	540.748	-1.20098	0.248699	-4.82907	1.37e-06	7.33e-05
431	RBPMS	2878.42	-1.30455	0.270852	-4.81648	1.46e-06	7.79e-05
432	PHGDH	1484.14	1.10785	0.230155	4.8135	1.48e-06	7.89e-05
433	B3GNT7	7805.3	-0.939998	0.195347	-4.81193	1.49e-06	7.93e-05
434	PPBP	41.3823	-4.06971	0.846374	-4.8084	1.52e-06	8.05e-05
435	ZNF367	162.117	2.18283	0.454097	4.80697	1.53e-06	8.09e-05
436	H4C9	255.511	2.0477	0.426272	4.80373	1.56e-06	8.21e-05
437	TMC7	808.424	-1.92731	0.401368	-4.80184	1.57e-06	8.23e-05
438	GATM	2128.5	1.71304	0.35679	4.80125	1.58e-06	8.23e-05
439	LHFPL2	2012.57	-1.3365	0.278363	-4.80129	1.58e-06	8.23e-05
440	ABCC5	4862.27	0.91113	0.18975	4.80173	1.57e-06	8.23e-05
441	BMP3	1497.7	-1.42888	0.297635	-4.80076	1.58e-06	8.24e-05
442	THBS1	74510.7	-4.42537	0.922213	-4.79864	1.6e-06	8.3e-05
443	SERPINB3	471298	1.04036	0.21686	4.79737	1.61e-06	8.34e-05
444	ID2	4235.77	0.969139	0.202093	4.79551	1.62e-06	8.4e-05
445	LHX6	60.3348	-3.04671	0.635891	-4.79124	1.66e-06	8.54e-05
446	SVEP1	135.47	-2.13651	0.44589	-4.79157	1.65e-06	8.54e-05
447	PNPLA1	81.654	2.51709	0.525949	4.7858	1.7e-06	8.75e-05
448	NAP1L3	42.1824	-4.53011	0.947896	-4.77912	1.76e-06	9.03e-05
449	LOC105375743	199.933	1.95616	0.40943	4.77776	1.77e-06	9.07e-05
450	GLT8D2	195.335	-1.8656	0.391076	-4.77044	1.84e-06	9.39e-05
451	RNF150	176.315	-2.21829	0.465207	-4.76839	1.86e-06	9.46e-05
452	CST6	646.51	-1.46916	0.308417	-4.76355	1.9e-06	9.67e-05
453	BEAN1	117.123	-2.09756	0.440472	-4.76208	1.92e-06	9.7e-05
454	RARRES1	25565.1	-3.41213	0.716467	-4.76244	1.91e-06	9.7e-05
455	SERPINB4	18881.9	1.08035	0.227209	4.75489	1.99e-06	0.000100268
456	KLHDC7B	671.406	-1.47983	0.311333	-4.7532	2e-06	0.000100887
457	CDR2	1943.67	-1.10583	0.232934	-4.74741	2.06e-06	0.00010359
458	TGFBI	14565.2	-1.44897	0.305324	-4.74567	2.08e-06	0.000104256
459	ATP6V0A4	2368.03	1.55657	0.32812	4.7439	2.1e-06	0.000104943
460	PECAM1	64.5698	-2.68127	0.566436	-4.73358	2.21e-06	0.000110185
461	TECRL	68.2128	2.98999	0.63181	4.73242	2.22e-06	0.000110578
462	CSRP2	4238.08	1.71649	0.363082	4.72756	2.27e-06	0.000112805
463	KIFC1	294.424	1.72419	0.364715	4.72749	2.27e-06	0.000112805
464	HEYL	231.577	1.38137	0.292574	4.72144	2.34e-06	0.000115965
465	GGT1	200.955	-2.44995	0.519521	-4.71578	2.41e-06	0.000118982
466	FGF5	1210.58	-4.5718	0.970422	-4.71114	2.46e-06	0.000121459
467	ADAM19	1857.2	-5.77988	1.2274	-4.70905	2.49e-06	0.000122447
468	GSTA9P	383.403	1.9208	0.408462	4.70251	2.57e-06	0.000126171
469	AFAP1L2	653.293	-1.63505	0.348567	-4.69079	2.72e-06	0.000133333
470	IL33	8870.39	1.22741	0.261737	4.68948	2.74e-06	0.000133903
471	CMTM3	1106.13	-1.79597	0.383239	-4.68629	2.78e-06	0.000135714
472	LMNB1	1092.53	1.70883	0.364746	4.68498	2.8e-06	0.0001363
473	NOP53	8862.76	1.16154	0.247984	4.68393	2.81e-06	0.000136712
474	KCNMA1	573.006	1.99002	0.425095	4.68136	2.85e-06	0.000138142
475	CDYL2	285.393	-1.78401	0.381136	-4.68078	2.86e-06	0.000138244
476	ADAM12	1257.98	-4.85065	1.03741	-4.67573	2.93e-06	0.000141392
477	LOC107985716	33.8243	-5.23269	1.12029	-4.67084	3e-06	0.000144495
478	MMP8	33.0681	-3.32468	0.712465	-4.66645	3.06e-06	0.000147303
479	ITGAV	48938.4	-1.28326	0.275042	-4.66567	3.08e-06	0.000147556
480	SOSTDC1	108.993	3.08942	0.66236	4.66426	3.1e-06	0.000148264
481	ACTA1	151.931	-8.26837	1.77358	-4.66197	3.13e-06	0.00014961
482	RPL13AP5	726.284	1.0178	0.218834	4.65104	3.3e-06	0.000157109
483	CXCL10	1894.5	-3.49722	0.751886	-4.65127	3.3e-06	0.000157109
484	ACSM3	289.734	1.75498	0.377382	4.6504	3.31e-06	0.000157276
485	MAPRE2	634.029	-1.28297	0.276087	-4.64696	3.37e-06	0.000159269
486	H3C10	418.163	1.17646	0.253182	4.64669	3.37e-06	0.000159269
487	NOSTRIN	40.1872	-2.61911	0.563671	-4.64652	3.38e-06	0.000159269
488	TMEM200A	745.897	-1.74479	0.375551	-4.64593	3.39e-06	0.000159399
489	TSPAN7	533.946	-1.5186	0.327115	-4.64238	3.44e-06	0.000161501
490	MFGE8	4313.6	-1.44691	0.31166	-4.6426	3.44e-06	0.000161501
491	CD200R1L	116.692	3.01932	0.651342	4.63554	3.56e-06	0.000166598
492	PRH2	173.439	2.25495	0.486672	4.63341	3.6e-06	0.000167976
493	ZBTB44	23964.2	1.08715	0.234671	4.63264	3.61e-06	0.000168262
494	MT1X	4659.48	1.35267	0.292058	4.63151	3.63e-06	0.000168846
495	MGAT4A	2142.71	-1.1331	0.244732	-4.62996	3.66e-06	0.000169765
496	SPOCK2	614.318	-1.65189	0.356872	-4.62881	3.68e-06	0.000170368
497	DNAJC6	480.527	-1.30686	0.282368	-4.62824	3.69e-06	0.000170499
498	ARL4A	5443.21	1.00661	0.217588	4.62623	3.72e-06	0.000171815
499	COL12A1	2781.42	-1.51371	0.32796	-4.61553	3.92e-06	0.000180543
500	TNC	41744	-4.11272	0.892723	-4.60693	4.09e-06	0.000187792
501	SCIN	6382.19	0.909384	0.197546	4.6034	4.16e-06	0.000190628
502	H2BC17	383.372	1.56673	0.340582	4.60017	4.22e-06	0.000193224
503	SPRED3	85.3066	-2.366	0.514464	-4.59896	4.25e-06	0.000193956
504	H2AC11	998.087	1.68945	0.368069	4.59003	4.43e-06	0.000202039
505	TBC1D16	4207.79	-0.819344	0.178537	-4.58922	4.45e-06	0.00020243
506	H2BC11	701.601	1.1388	0.248258	4.58716	4.49e-06	0.000204035
507	TAGLN	7198.7	-4.41745	0.964383	-4.5806	4.64e-06	0.000210122
508	IKBIP	1452.09	-1.25398	0.27389	-4.5784	4.69e-06	0.000211925
509	CTSE	11.629	-7.12035	1.55573	-4.57684	4.72e-06	0.000213088
510	ITGA3	30227.8	-1.34683	0.294341	-4.57576	4.74e-06	0.000213774
511	BIRC5	366.729	1.81942	0.397702	4.57483	4.77e-06	0.000214308
512	TMEM150C	830.309	1.39333	0.304697	4.57282	4.81e-06	0.000215948
513	PAK3	55.2393	-2.87877	0.630051	-4.56911	4.9e-06	0.000219197
514	SAA2	3400.33	-3.22018	0.704808	-4.56888	4.9e-06	0.000219197
515	NRG1	1741.81	-1.6033	0.351091	-4.56661	4.96e-06	0.000221149
516	GSTA4	2636.41	0.866878	0.189857	4.56596	4.97e-06	0.000221401
517	FILIP1L	2116.1	-3.5524	0.778222	-4.56476	5e-06	0.000222241
518	ZNF586	663.229	1.01899	0.223276	4.56381	5.02e-06	0.000222818
519	SMIM6	321.352	-1.66975	0.366115	-4.56072	5.1e-06	0.000225688
520	STK10	2088.02	-1.12636	0.247095	-4.5584	5.15e-06	0.000227761
521	RPL3	66663.3	0.987556	0.216692	4.55742	5.18e-06	0.000228387
522	RND1	106.072	-1.7971	0.394443	-4.55605	5.21e-06	0.000229441
523	LOC654780	158.742	1.89776	0.416979	4.55122	5.33e-06	0.000232979
524	EEF1A1P5	5381.49	1.04486	0.229542	4.55196	5.31e-06	0.000232979
525	TNF	29.7819	-3.6366	0.798842	-4.55233	5.31e-06	0.000232979
526	DAPL1	2623.92	1.54399	0.339219	4.55159	5.32e-06	0.000232979
527	ULBP1	111.104	-2.84751	0.625735	-4.55066	5.35e-06	0.000233159
528	EDNRA	189.696	-2.50975	0.551897	-4.5475	5.43e-06	0.000236243
529	FBXO32	5525.77	-1.16139	0.255522	-4.54517	5.49e-06	0.000238417
530	SLC20A1	3730.01	-0.974758	0.214503	-4.54427	5.51e-06	0.000238992
531	NKILA	49.0669	-2.36235	0.520627	-4.53751	5.69e-06	0.000245935
532	IL34	763.197	-1.59623	0.35179	-4.53743	5.69e-06	0.000245935
533	SYNPO	8708.16	-1.32531	0.292132	-4.53667	5.71e-06	0.000246362
534	LOC107986907	57.8404	3.53674	0.779797	4.53547	5.75e-06	0.000246849
535	IL6	88.8257	-2.30255	0.507646	-4.53575	5.74e-06	0.000246849
536	SH2B3	1045.68	-0.949881	0.209536	-4.53325	5.81e-06	0.00024899
537	FAM117B	3282.75	0.957139	0.211326	4.5292	5.92e-06	0.000253336
538	ANXA3	5851.75	-1.12005	0.2474	-4.52728	5.97e-06	0.000255173
539	HCN2	69.7282	-2.29742	0.507801	-4.52425	6.06e-06	0.000258373
540	PARVB	161.626	-1.88291	0.416381	-4.52207	6.12e-06	0.000260565
541	NR5A2	131.934	-1.61047	0.356346	-4.51939	6.2e-06	0.000263403
542	THSD4	3199.23	-1.28396	0.284519	-4.51275	6.4e-06	0.000271282
543	MET	17594.1	-1.25007	0.277218	-4.50933	6.5e-06	0.000275188
544	CENPP	368.732	1.1383	0.252477	4.50852	6.53e-06	0.000275732
545	SELENOP	5498.8	1.37547	0.305202	4.50675	6.58e-06	0.000277535
546	LOC105374461	24.1935	6.03843	1.34021	4.5056	6.62e-06	0.000278523
547	CHPF	4332.53	-1.31487	0.291856	-4.50519	6.63e-06	0.000278557
548	TP63	16750.4	0.821711	0.182415	4.50463	6.65e-06	0.000278782
549	BCAM	18460.8	1.13214	0.251442	4.50258	6.71e-06	0.00028097
550	SCNN1B	7089.75	0.872814	0.193948	4.50025	6.79e-06	0.00028355
551	CLIC4	19453.8	-1.02401	0.227778	-4.49565	6.94e-06	0.00028922
552	CTSZ	5161.78	-1.00314	0.22322	-4.49394	6.99e-06	0.000291025
553	GLIPR1	3843.5	-3.58559	0.798516	-4.49031	7.11e-06	0.000294862
554	H2BC14	578.324	1.92864	0.429502	4.4904	7.11e-06	0.000294862
555	TFPI	2169.53	-1.69335	0.377139	-4.49	7.12e-06	0.000294862
556	DEPP1	826.834	-1.02093	0.227481	-4.48799	7.19e-06	0.000297129
557	RGS6	62.8501	-2.56756	0.572588	-4.48412	7.32e-06	0.000301439
558	DUSP8	415.965	-1.54008	0.343458	-4.48405	7.32e-06	0.000301439
559	TFRC	3270.17	-0.909542	0.202852	-4.48377	7.33e-06	0.000301439
560	POPDC3	97.3885	-2.65459	0.592165	-4.48286	7.36e-06	0.000302182
561	SERPINB9P1	202.893	-2.2721	0.506939	-4.482	7.39e-06	0.000302865
562	CDKN2A	6696.46	-1.06929	0.238618	-4.48119	7.42e-06	0.000303472
563	MMD	378.669	-1.32355	0.295727	-4.47558	7.62e-06	0.000311002
564	H2BC13	627.691	1.66938	0.373098	4.47438	7.66e-06	0.000312197
565	GNAL	5613.57	1.09049	0.243765	4.47353	7.69e-06	0.000312686
566	H3C13	148.628	1.97699	0.441954	4.47329	7.7e-06	0.000312686
567	MACC1	28780.9	-0.987093	0.220806	-4.4704	7.81e-06	0.000316381
568	MSN	12533.9	-1.28267	0.287008	-4.46913	7.85e-06	0.000317709
569	S1PR2	690.423	-1.23085	0.275625	-4.46568	7.98e-06	0.000322304
570	ALDH3A1	59810.6	1.40013	0.313659	4.46387	8.05e-06	0.000324469
571	SHMT1	2041.75	0.862915	0.193415	4.46146	8.14e-06	0.000327563
572	HDX	173.649	-1.65363	0.370858	-4.45894	8.24e-06	0.000329706
573	DDX58	4229.99	-1.26021	0.282586	-4.45956	8.21e-06	0.000329706
574	H2BC6	747.122	1.34706	0.302085	4.45922	8.23e-06	0.000329706
575	CHST11	2097.08	-1.31553	0.295248	-4.45566	8.36e-06	0.000334212
576	LINC02870	34.3422	-4.7448	1.06558	-4.4528	8.48e-06	0.0003381
577	CBLB	6308.47	-1.18324	0.266118	-4.44629	8.74e-06	0.000347908
578	RNU1-125P	11.4324	-7.09591	1.59607	-4.44587	8.75e-06	0.000347986
579	IL15	192.304	-1.56409	0.351851	-4.44532	8.78e-06	0.000348265
580	FOXM1	477.299	1.35437	0.304724	4.44457	8.81e-06	0.000348883
581	NPSR1	274.754	2.28715	0.514697	4.44368	8.84e-06	0.000349723
582	MIR205HG	4978.38	0.938256	0.211403	4.43823	9.07e-06	0.000358086
583	SLC25A43	1731.49	0.941064	0.212168	4.43547	9.19e-06	0.000362089
584	NAV2-AS6	29.5914	-4.41291	0.995429	-4.43318	9.29e-06	0.000365328
585	MIR222HG	1039.42	-1.11134	0.251033	-4.42705	9.55e-06	0.000374957
586	TOX2	69.0959	-2.83159	0.639644	-4.42683	9.56e-06	0.000374957
587	FAP	3915.43	-5.64865	1.27933	-4.41532	1.01e-05	0.000394801
588	MYO1B	20861.3	-1.04553	0.237103	-4.4096	1.04e-05	0.000404686
589	BLMH	2083.55	1.14173	0.259282	4.40344	1.07e-05	0.000415644
590	MAOB	512.494	1.38657	0.314928	4.40282	1.07e-05	0.000416121
591	STRIP2	370.259	-2.09911	0.476836	-4.40215	1.07e-05	0.000416584
592	COL6A3	467.413	-6.48831	1.474	-4.40185	1.07e-05	0.000416584
593	GDF15	2053.99	-1.42455	0.324017	-4.39652	1.1e-05	0.000424786
594	PTCHD4	2552.01	-1.23799	0.281583	-4.39654	1.1e-05	0.000424786
595	B3GALNT1	1357.24	-0.911002	0.207202	-4.39669	1.1e-05	0.000424786
596	LOC102723944	109.824	2.16165	0.491798	4.39539	1.11e-05	0.00042587
597	CDCA7	154.912	2.34597	0.533752	4.39524	1.11e-05	0.00042587
598	PODNL1	810.543	-1.71629	0.390706	-4.39278	1.12e-05	0.000429992
599	MTARC1	868.851	1.30715	0.297608	4.39218	1.12e-05	0.000430467
600	PLA2G4F	1057.6	1.29457	0.29509	4.38705	1.15e-05	0.000440013
601	LOC105369370	646.357	-1.40913	0.321301	-4.3857	1.16e-05	0.000442013
602	NDN	368.467	-1.3212	0.301316	-4.38477	1.16e-05	0.000443155
603	TMCC3	2036.54	-1.28983	0.294232	-4.38373	1.17e-05	0.000444546
604	CPS1	271.039	1.75969	0.401763	4.37991	1.19e-05	0.00045165
605	H2AC17	1098.36	0.97621	0.222948	4.37864	1.19e-05	0.00045354
606	H3C3	840.543	1.87557	0.428418	4.37789	1.2e-05	0.000454356
607	RGMA	966.983	1.189	0.271641	4.37711	1.2e-05	0.000455237
608	ITGA2	24082.1	-0.835358	0.19087	-4.37658	1.21e-05	0.00045559
609	LOC101927613	34.7955	-2.64391	0.604351	-4.3748	1.22e-05	0.000458581
610	NT5E	3095.44	-1.33158	0.304584	-4.3718	1.23e-05	0.000464152
611	SAMD12-AS1	66.1008	-1.85865	0.425347	-4.36973	1.24e-05	0.000467327
612	FHL2	3650.58	-1.56136	0.357323	-4.3696	1.24e-05	0.000467327
613	ALDOB	33.8177	-3.14782	0.72054	-4.36869	1.25e-05	0.000468507
614	TCF19	338.273	1.26609	0.290008	4.36569	1.27e-05	0.00047421
615	MPP4	55.9373	2.55712	0.585968	4.36393	1.28e-05	0.000477273
616	MUC20	13569.3	-1.02522	0.235094	-4.36089	1.3e-05	0.00048316
617	TMEM151A	10.1464	-6.92384	1.59114	-4.3515	1.35e-05	0.000503522
618	NT5DC3	1659.56	-1.27709	0.293878	-4.34565	1.39e-05	0.000515463
619	NEURL3	743.176	1.51205	0.347925	4.3459	1.39e-05	0.000515463
620	CYFIP2	2494.93	1.09188	0.251965	4.33345	1.47e-05	0.000544
621	HEG1	6129.01	-1.47582	0.340777	-4.33075	1.49e-05	0.000549824
622	MYH9	56157.8	-1.02349	0.23647	-4.32819	1.5e-05	0.000555367
623	NUDT10	63.6505	-2.7847	0.643494	-4.32746	1.51e-05	0.000555411
624	SOX2	19813.3	0.985898	0.227817	4.32758	1.51e-05	0.000555411
625	ALDH1B1	2012.68	-1.51763	0.350863	-4.32542	1.52e-05	0.000559692
626	RPS25	49785.1	0.831348	0.192325	4.32263	1.54e-05	0.000565904
627	LOC105375520	653.811	1.44331	0.334456	4.31541	1.59e-05	0.000582876
628	NLN	1549.78	-0.860893	0.199485	-4.31557	1.59e-05	0.000582876
629	SDC3	1362.49	-1.07491	0.24934	-4.31102	1.63e-05	0.000593604
630	NID1	1523	-3.04621	0.707029	-4.30847	1.64e-05	0.000599546
631	LOC105373944	16.8323	-6.67705	1.55013	-4.30743	1.65e-05	0.000601428
632	VCAM1	38.7978	-4.27649	0.993004	-4.30662	1.66e-05	0.00060266
633	FLNA	41933.4	-1.31399	0.305366	-4.30301	1.68e-05	0.000611602
634	LOC107987223	29.2407	-3.36741	0.783195	-4.29958	1.71e-05	0.000620183
635	CEP68	2178.06	1.08075	0.251578	4.29589	1.74e-05	0.000629507
636	RPS8	47493.1	0.907613	0.211291	4.29557	1.74e-05	0.000629507
637	PHF19	276.062	1.24171	0.289164	4.29414	1.75e-05	0.00063257
638	NPTX2	77.6194	-2.69417	0.628197	-4.28874	1.8e-05	0.000646111
639	PPP1R12B	4466.45	-0.940006	0.219162	-4.28908	1.79e-05	0.000646111
640	LINC02303	61.6908	-2.71795	0.633939	-4.2874	1.81e-05	0.000648015
641	CNTNAP2	1924.09	1.68535	0.393086	4.28749	1.81e-05	0.000648015
642	RPL7	46178.9	0.875908	0.204433	4.28457	1.83e-05	0.000655296
643	EGFL6	1730.99	1.31503	0.307014	4.28328	1.84e-05	0.000658067
644	NPR2	130.969	-1.82869	0.427068	-4.28195	1.85e-05	0.00066098
645	MMP15	1863.12	-1.03844	0.242704	-4.27864	1.88e-05	0.000669849
646	LINC02233	130.7	2.04683	0.478565	4.27702	1.89e-05	0.000673708
647	CPPED1	2094.53	-1.26294	0.295458	-4.27451	1.92e-05	0.000679896
648	LINC02763	55.7262	2.70416	0.632657	4.27429	1.92e-05	0.000679896
649	NTM	145.08	-4.81441	1.12727	-4.27086	1.95e-05	0.00068937
650	COLCA2	674.927	1.35812	0.318191	4.26826	1.97e-05	0.000695315
651	LINC01235	35.5191	-3.68242	0.862694	-4.26851	1.97e-05	0.000695315
652	KATNAL1	1909.23	-0.956981	0.224505	-4.26263	2.02e-05	0.00071089
653	ACKR2	2174.35	-1.28368	0.301126	-4.26291	2.02e-05	0.00071089
654	COLCA1	4774.53	2.73856	0.642597	4.2617	2.03e-05	0.000712758
655	ASPM	911.078	1.26759	0.297472	4.26119	2.03e-05	0.000713306
656	SNHG29	13855.9	0.889398	0.208757	4.26046	2.04e-05	0.000714561
657	ARHGEF6	417.32	-1.03939	0.244024	-4.25937	2.05e-05	0.000716947
658	NPW	116.008	2.07017	0.486208	4.25779	2.06e-05	0.000720938
659	EGR1	7978.61	0.782871	0.184054	4.25348	2.1e-05	0.000733855
660	MYL7	10.7911	-7.01209	1.64871	-4.25307	2.11e-05	0.000734093
661	CDKN2B	16736.1	-1.0938	0.257243	-4.25202	2.12e-05	0.000736406
662	PGM5P2	43.1201	-2.27415	0.535108	-4.24989	2.14e-05	0.000742328
663	LOXL4	2568.41	-1.27262	0.299555	-4.24837	2.15e-05	0.000746247
664	MSMB	20555.7	-1.29362	0.304956	-4.24199	2.22e-05	0.000766646
665	H2AC8	1518.98	1.00031	0.235917	4.24009	2.23e-05	0.000772009
666	PVR	2253.75	-1.13288	0.26733	-4.23776	2.26e-05	0.000777718
667	SLC12A4	2305.25	-1.05747	0.249533	-4.23781	2.26e-05	0.000777718
668	ECEL1P2	17.5535	-4.84382	1.14328	-4.23679	2.27e-05	0.000779898
669	OLR1	24.2049	-3.99281	0.942593	-4.23599	2.28e-05	0.000781512
670	DEGS1	1984.3	-1.12733	0.266278	-4.23365	2.3e-05	0.000788535
671	LOC653303	28.0961	5.65546	1.33606	4.23293	2.31e-05	0.000789884
672	EVPLL	52.2344	2.15459	0.509188	4.23143	2.32e-05	0.000793987
673	INHBA	2106.84	-3.03344	0.717479	-4.22791	2.36e-05	0.000805281
674	H2BC9	898.582	0.927146	0.219572	4.22252	2.42e-05	0.000823563
675	ITGA4	324.971	-5.54353	1.31366	-4.2199	2.44e-05	0.000831981
676	FN1	228470	-5.3548	1.27199	-4.20979	2.56e-05	0.000868822
677	CYP4F12	873.057	1.14902	0.272987	4.20906	2.56e-05	0.000870335
678	H1-1	810.782	1.30263	0.309604	4.20739	2.58e-05	0.000875492
679	FAM107A	2777.71	1.32531	0.315044	4.20675	2.59e-05	0.000876687
680	SIRPA	3646.46	-1.3588	0.323059	-4.20604	2.6e-05	0.000878133
681	H4C3	2571.23	1.02634	0.244175	4.20329	2.63e-05	0.000887567
682	KDR	46.9955	-2.29146	0.545389	-4.20152	2.65e-05	0.000893225
683	GFPT2	86.621	-2.83282	0.674355	-4.20079	2.66e-05	0.000894812
684	PLOD2	7179.23	-1.00437	0.239195	-4.19894	2.68e-05	0.000900813
685	SRGN	133.953	-2.36915	0.564526	-4.1967	2.71e-05	0.000908436
686	TPM4	39046.3	-1.22197	0.291228	-4.19593	2.72e-05	0.000909979
687	ACADSB	3324.18	1.01134	0.241044	4.19566	2.72e-05	0.000909979
688	GHR	441.323	1.60613	0.383141	4.19201	2.76e-05	0.000923385
689	CADM1	587.062	3.71907	0.887429	4.19083	2.78e-05	0.000925521
690	SLC35F3	135.403	-2.34749	0.560138	-4.19091	2.78e-05	0.000925521
691	SOX6	301.814	-1.1855	0.282975	-4.18942	2.8e-05	0.000929966
692	TACC3	469.254	1.03565	0.247289	4.18802	2.81e-05	0.000934361
693	ZNF124	2920.5	0.982125	0.234625	4.18594	2.84e-05	0.000941599
694	ATP12A	20489.8	1.10574	0.264212	4.18506	2.85e-05	0.000943864
695	SERPINF1	11193.2	1.31373	0.314001	4.18384	2.87e-05	0.000947593
696	LGALS1	3340.51	-3.24401	0.776112	-4.17983	2.92e-05	0.000963089
697	LOC105376081	3623.48	0.826078	0.197726	4.17789	2.94e-05	0.000969952
698	GGT7	1838.73	1.1302	0.270862	4.17258	3.01e-05	0.000991388
699	FAIM2	611.503	1.35114	0.324378	4.16532	3.11e-05	0.00102057
700	ULBP2	521.137	-1.4287	0.342986	-4.16548	3.11e-05	0.00102057
701	EPB41L4A-AS1	591.921	1.13895	0.2735	4.16434	3.12e-05	0.00102348
702	HSH2D	449.211	-1.19795	0.287705	-4.16382	3.13e-05	0.00102436
703	KLRK1-AS1	912.131	-1.60855	0.386805	-4.15856	3.2e-05	0.00104675
704	H2AC21	475.998	1.55802	0.374685	4.15821	3.21e-05	0.00104686
705	LOC100419052	12.669	-6.26281	1.5065	-4.15719	3.22e-05	0.0010486
706	ERV3-1	1384.59	-1.44529	0.347662	-4.15718	3.22e-05	0.0010486
707	PALLD	30796.8	-1.04433	0.251329	-4.15524	3.25e-05	0.00105608
708	ATP8A1	558.835	1.25402	0.301841	4.15459	3.26e-05	0.00105757
709	IFFO2	8191.1	-0.936823	0.225678	-4.15115	3.31e-05	0.00107207
710	PTMS	6796.94	0.809804	0.195157	4.1495	3.33e-05	0.00107567
711	SCN3B	68.9635	-2.29635	0.553348	-4.14992	3.33e-05	0.00107567
712	RAI14	16656	-1.16032	0.279633	-4.14942	3.33e-05	0.00107567
713	ARRDC2	985.543	-1.25484	0.302478	-4.14853	3.35e-05	0.00107831
714	ARHGAP19	916.582	0.928097	0.224019	4.14294	3.43e-05	0.00110342
715	PDLIM3	45.7892	-2.68014	0.6471	-4.14176	3.45e-05	0.00110753
716	SNORD115@	165.443	-1.37095	0.3312	-4.13934	3.48e-05	0.0011162
717	IFITM10	1368.7	-0.879758	0.212527	-4.1395	3.48e-05	0.0011162
718	SLC40A1	4590.9	-0.811412	0.196064	-4.13852	3.5e-05	0.00111863
719	SOX21	2998.14	0.867333	0.209653	4.13699	3.52e-05	0.00112447
720	RERG	1677.36	1.54732	0.374049	4.13668	3.52e-05	0.00112447
721	TGM2	6389.79	-2.56922	0.621707	-4.13252	3.59e-05	0.00114348
722	DACH1	33.6482	-2.58928	0.6267	-4.13161	3.6e-05	0.0011464
723	HKDC1	278.283	-1.81595	0.440135	-4.12588	3.69e-05	0.00117369
724	SYNGR1	1543.63	0.847682	0.205541	4.12416	3.72e-05	0.00117764
725	RPS5	26023.7	0.862587	0.209151	4.12423	3.72e-05	0.00117764
726	ZNF219	3053.76	0.843383	0.204469	4.12474	3.71e-05	0.00117764
727	FOXN4	560.947	1.00709	0.24456	4.11795	3.82e-05	0.00120815
728	AR	67.0695	-1.99308	0.484632	-4.11256	3.91e-05	0.00123421
729	MYCL	3842.24	1.03091	0.250684	4.11239	3.92e-05	0.00123421
730	GRIN3B	1083.12	-1.09044	0.265348	-4.10947	3.97e-05	0.0012482
731	MTNR1A	571.332	-1.14446	0.278702	-4.10641	4.02e-05	0.00126311
732	GREB1	86.6056	-2.10228	0.512526	-4.10179	4.1e-05	0.00128683
733	MGAM	2785.7	-0.888501	0.216668	-4.10075	4.12e-05	0.00128914
734	H3C1	551.933	1.13687	0.277231	4.10081	4.12e-05	0.00128914
735	CTHRC1	143.59	-2.63363	0.642336	-4.10008	4.13e-05	0.00129113
736	SERPINE1	9081.65	-3.47261	0.847261	-4.09863	4.16e-05	0.00129571
737	UST	2196.69	1.13718	0.277446	4.09874	4.15e-05	0.00129571
738	DIXDC1	2992.21	-0.847501	0.206844	-4.0973	4.18e-05	0.00130141
739	RNA45SN3	5360.76	-1.48394	0.362382	-4.09496	4.22e-05	0.00131106
740	EREG	1651.12	-1.41383	0.345246	-4.09514	4.22e-05	0.00131106
741	TLR4	794.41	-1.3294	0.324732	-4.09384	4.24e-05	0.00131563
742	TRT-AGT2-1	20.2569	-3.92897	0.960155	-4.09202	4.28e-05	0.00132423
743	TMEM184B	5524.33	-0.836719	0.204497	-4.0916	4.28e-05	0.00132482
744	GPR27	54.8675	-2.75886	0.674629	-4.08945	4.32e-05	0.0013354
745	TNFSF13B	145.838	-1.59881	0.391017	-4.08885	4.34e-05	0.00133701
746	SLCO4C1	4860.78	0.806131	0.197402	4.0837	4.43e-05	0.00136521
747	CD109	14964	-1.26958	0.311048	-4.08162	4.47e-05	0.00137566
748	MPV17L	2810.46	-1.07967	0.264581	-4.08066	4.49e-05	0.00137581
749	SAA1	4506.81	-3.37917	0.828077	-4.08074	4.49e-05	0.00137581
750	VCL	16643.8	-1.12196	0.274907	-4.08124	4.48e-05	0.00137581
751	KCTD15	1461.72	0.879125	0.215501	4.07945	4.51e-05	0.00138114
752	PPP1R13B	4324.44	0.778705	0.190996	4.07707	4.56e-05	0.0013935
753	KDELR3	556.449	-1.63831	0.402139	-4.074	4.62e-05	0.00141013
754	GLDN	505.047	3.06299	0.75201	4.07308	4.64e-05	0.00141385
755	RNF227	472.974	1.21228	0.297682	4.07241	4.65e-05	0.00141603
756	RPL5	42890.3	0.858272	0.210811	4.07129	4.68e-05	0.001421
757	SP110	3081.53	-1.00629	0.247419	-4.06715	4.76e-05	0.00144456
758	SMOC2	64.2508	2.76755	0.680536	4.06672	4.77e-05	0.00144529
759	ADGRE2	271.566	-1.46264	0.359707	-4.0662	4.78e-05	0.00144659
760	CIDEB	1795.42	0.912098	0.224382	4.06493	4.8e-05	0.00145262
761	OLFM1	25.8898	-4.60992	1.13441	-4.0637	4.83e-05	0.00145834
762	MAGEL2	9.12052	-6.76953	1.66788	-4.05875	4.93e-05	0.00148764
763	FREM2	802.561	-1.52882	0.376913	-4.05615	4.99e-05	0.00150233
764	C16orf54	205.423	-1.5742	0.388213	-4.055	5.01e-05	0.00150778
765	KCNMB4	172.084	-1.95162	0.481419	-4.0539	5.04e-05	0.00151293
766	ANXA6	245.575	-2.11726	0.522482	-4.05232	5.07e-05	0.00152115
767	MUC3A	113.044	-2.19561	0.541991	-4.05101	5.1e-05	0.00152771
768	PLK1	492.67	1.02497	0.253121	4.04932	5.14e-05	0.00153677
769	HSPA2	2096.4	1.28693	0.317937	4.04774	5.17e-05	0.00154521
770	NEFL	137.347	-5.20637	1.28658	-4.04669	5.19e-05	0.00155011
771	VGLL1	2344.3	-0.9335	0.230826	-4.04417	5.25e-05	0.00156486
772	CYP2S1	15930	0.95977	0.237363	4.04347	5.27e-05	0.00156752
773	FAM20C	523.29	-1.47578	0.365014	-4.04307	5.28e-05	0.00156813
774	SKIL	14052.4	-0.739105	0.182969	-4.0395	5.36e-05	0.00159015
775	NHS	3590.87	0.836632	0.207133	4.0391	5.37e-05	0.00159078
776	TSHZ2	8039.65	0.74471	0.184535	4.0356	5.45e-05	0.00161262
777	LRIG1	7135.78	0.896782	0.222244	4.03512	5.46e-05	0.00161387
778	VANGL2	4351.06	0.913885	0.226659	4.03197	5.53e-05	0.0016335
779	PKIB	823.953	1.24007	0.307659	4.03066	5.56e-05	0.00164057
780	LINC00938	986.256	0.909318	0.225766	4.0277	5.63e-05	0.0016592
781	CXCL11	582.986	-4.58958	1.13986	-4.02643	5.66e-05	0.00166609
782	FBN1	3279.78	-4.03889	1.00339	-4.02523	5.69e-05	0.00167125
783	FYB1	2295.02	-4.09219	1.01667	-4.0251	5.7e-05	0.00167125
784	ENTPD7	5664.68	-1.0995	0.273213	-4.02432	5.71e-05	0.00167465
785	RPL13A	92717.2	0.892137	0.221745	4.02325	5.74e-05	0.00167798
786	TMEM176A	49.1943	-3.01413	0.749172	-4.02328	5.74e-05	0.00167798
787	CTAGE8	8.75554	-6.71233	1.66911	-4.02151	5.78e-05	0.00168831
788	ZNFX1	12774.7	-0.836048	0.207961	-4.02022	5.81e-05	0.00169541
789	CCDC9B	1882.94	-1.18198	0.294344	-4.01564	5.93e-05	0.00172429
790	CCN2	16090.2	-0.944853	0.235281	-4.01585	5.92e-05	0.00172429
791	FHL1	345.839	-1.70394	0.424401	-4.01493	5.95e-05	0.00172727
792	CTSH	12865.6	-0.802808	0.200102	-4.01198	6.02e-05	0.00173802
793	NUSAP1	683.391	1.5913	0.396626	4.0121	6.02e-05	0.00173802
794	GNG2	17.3547	-4.5007	1.12171	-4.01235	6.01e-05	0.00173802
795	SNX31	184.34	2.13104	0.531142	4.01219	6.02e-05	0.00173802
796	CDKN2C	394.154	1.28678	0.320666	4.01282	6e-05	0.00173802
797	MAGI2-AS3	458.069	-1.13029	0.28177	-4.01141	6.04e-05	0.00174008
798	DCBLD1	3974.96	-1.36297	0.339875	-4.01019	6.07e-05	0.00174685
799	HLA-DOB	48.5332	-2.73449	0.682027	-4.00935	6.09e-05	0.00175093
800	ADGRB1	315.88	1.36052	0.339638	4.00578	6.18e-05	0.00177537
801	SEMA7A	735.585	-3.25048	0.81155	-4.00527	6.19e-05	0.00177699
802	MAPK12	84.6296	-2.47584	0.618895	-4.00042	6.32e-05	0.001811
803	GSDME	1141.98	-1.32697	0.331726	-4.00019	6.33e-05	0.001811
804	ZBP1	42.4067	-2.6619	0.665625	-3.9991	6.36e-05	0.00181713
805	ATP8B4	1083.28	1.22161	0.305523	3.99842	6.38e-05	0.00182009
806	PRKCQ	74.9663	-2.23802	0.560389	-3.99369	6.51e-05	0.00185445
807	FHDC1	3890.63	-0.969082	0.242713	-3.9927	6.53e-05	0.00185993
808	ADM	764.791	-1.54906	0.388171	-3.99068	6.59e-05	0.00187356
809	LAMA4	2208.45	-0.920807	0.230912	-3.9877	6.67e-05	0.00189484
810	TRPV6	91.6092	2.08721	0.523931	3.98375	6.78e-05	0.00192431
811	RPL10A	31616.5	0.876745	0.220113	3.98316	6.8e-05	0.00192669
812	ELFN2	476.086	-1.38479	0.347832	-3.9812	6.86e-05	0.00194023
813	ECEL1P1	19.8187	-3.8713	0.972536	-3.98063	6.87e-05	0.00194255
814	PTHLH	3342.12	-3.57907	0.899202	-3.98028	6.88e-05	0.00194302
815	OSR2	226.295	-1.70431	0.428288	-3.97935	6.91e-05	0.0019482
816	PTP4A1P6	20.0939	3.68815	0.927555	3.9762	7e-05	0.00197177
817	LOC105377945	109.79	2.22049	0.558499	3.97582	7.01e-05	0.00197251
818	SAMD13	223.574	1.67975	0.422735	3.97352	7.08e-05	0.00198921
819	FTH1	124815	-0.9119	0.229707	-3.96984	7.19e-05	0.00201776
820	GPR176	180.049	-1.69208	0.426338	-3.96886	7.22e-05	0.0020236
821	PLAT	928.302	-2.93473	0.739933	-3.96622	7.3e-05	0.00204366
822	EEF1A1	594219	0.864774	0.218071	3.96556	7.32e-05	0.00204675
823	TMEM217	147.79	-1.71713	0.433327	-3.96267	7.41e-05	0.00206918
824	GASAL1	83.6214	-2.25051	0.569896	-3.94898	7.85e-05	0.00218849
825	HNRNPA1	36316.9	0.773277	0.195864	3.94803	7.88e-05	0.0021925
826	PPP1R18	1702.6	-1.37998	0.349543	-3.94797	7.88e-05	0.0021925
827	LOC105373311	41.1839	-2.85809	0.724307	-3.94596	7.95e-05	0.00220827
828	PART1	139.575	1.56727	0.397285	3.94496	7.98e-05	0.00221484
829	GAS6-DT	66.3652	-1.75839	0.445868	-3.94373	8.02e-05	0.00222084
830	RPL14	26868.9	0.737949	0.187111	3.94391	8.02e-05	0.00222084
831	ICOS	140.547	-2.1876	0.555038	-3.94136	8.1e-05	0.00223751
832	GALNT14	2295.18	-1.23918	0.314403	-3.94138	8.1e-05	0.00223751
833	ARL14	30.4562	-2.54037	0.644635	-3.94079	8.12e-05	0.00224016
834	P4HA2	3820.58	-0.966344	0.245246	-3.94031	8.14e-05	0.00224197
835	TMEM140	482.799	-1.10004	0.279205	-3.93991	8.15e-05	0.002243
836	SCG3	65.5125	-2.07884	0.527728	-3.93923	8.17e-05	0.00224667
837	SEMA5A	7778.86	1.18476	0.30082	3.93843	8.2e-05	0.00225144
838	LINC02869	16.1221	-3.83574	0.974512	-3.93606	8.28e-05	0.00227113
839	RIPPLY2	8.56224	-6.67852	1.69736	-3.93465	8.33e-05	0.00228175
840	EHD4	5754.8	-0.848519	0.215683	-3.93411	8.35e-05	0.00228415
841	CMPK2	1052.31	-1.38653	0.352592	-3.93239	8.41e-05	0.00229784
842	SAMD9L	4373.73	-1.11752	0.284395	-3.92947	8.51e-05	0.00232317
843	SP6	274.928	-1.51948	0.38677	-3.92864	8.54e-05	0.0023257
844	PAX5	25.8205	-2.88464	0.734224	-3.92883	8.54e-05	0.0023257
845	TRQ-CTG6-1	63.9812	-1.86234	0.474132	-3.92789	8.57e-05	0.00233016
846	CENPA	69.9341	2.15075	0.547635	3.92734	8.59e-05	0.00233271
847	SEMA3D	92.2678	-1.76296	0.44893	-3.92703	8.6e-05	0.00233298
848	DDX60	4519.93	-1.07573	0.273954	-3.92667	8.61e-05	0.00233372
849	DIP2C	561.958	-1.2758	0.324969	-3.92592	8.64e-05	0.00233823
850	FKBP11	189.414	-1.27167	0.324084	-3.92389	8.71e-05	0.00235527
851	CYGB	429.631	-1.65483	0.42183	-3.92299	8.75e-05	0.00235857
852	RPS27	20274.6	0.89413	0.22792	3.92299	8.75e-05	0.00235857
853	RPL7A	54665.4	0.804044	0.205034	3.92151	8.8e-05	0.00237032
854	TNFSF15	370.092	-1.36851	0.349021	-3.921	8.82e-05	0.00237256
855	AIF1L	437.261	-1.17619	0.300001	-3.92061	8.83e-05	0.00237363
856	KRT81	221.511	-3.70879	0.94635	-3.91904	8.89e-05	0.00238631
857	PBX1	11704.7	0.801437	0.204549	3.91808	8.93e-05	0.00239311
858	NRP1	3184.7	-1.0811	0.276162	-3.91473	9.05e-05	0.0024237
859	TNFRSF12A	5293.78	-1.22606	0.313218	-3.91439	9.06e-05	0.00242426
860	S1PR5	1070.93	0.828709	0.211788	3.91292	9.12e-05	0.00243096
861	LOC105374985	445.527	-1.26204	0.322576	-3.91238	9.14e-05	0.00243096
862	GALNT10	5471.72	-0.843766	0.215639	-3.91286	9.12e-05	0.00243096
863	C3orf36	19.638	-4.26144	1.08924	-3.91233	9.14e-05	0.00243096
864	BUB1	814.523	0.9307	0.237827	3.91335	9.1e-05	0.00243096
865	RPL6P27	372.987	0.999988	0.255745	3.9101	9.23e-05	0.00244693
866	NOB1	3447.35	0.77088	0.197161	3.90991	9.23e-05	0.00244693
867	CDKN1A	29595.2	-0.91673	0.23443	-3.91046	9.21e-05	0.00244693
868	ID4	5085.9	1.05114	0.268988	3.90774	9.32e-05	0.00246614
869	CDR2L	1976.98	-1.11444	0.285353	-3.90546	9.4e-05	0.00248661
870	LTF	189.978	2.07386	0.531076	3.90502	9.42e-05	0.00248827
871	RASGRP1	345.857	1.39485	0.357405	3.90272	9.51e-05	0.00250922
872	MAP3K9-DT	454.946	-1.2983	0.332761	-3.90158	9.56e-05	0.00251535
873	CENPF	1471.55	1.05205	0.269648	3.90157	9.56e-05	0.00251535
874	LINC01133	1453.18	0.958161	0.245601	3.90128	9.57e-05	0.00251548
875	MATN2	3014.36	1.13976	0.292196	3.90066	9.59e-05	0.00251906
876	FOXN3	24118.7	0.882352	0.226239	3.9001	9.62e-05	0.00252072
877	GAL3ST2	1660.29	1.04634	0.268297	3.89995	9.62e-05	0.00252072
878	RPL11	22928.5	0.755851	0.193905	3.89805	9.7e-05	0.00253766
879	FSTL4	124.249	2.30893	0.592427	3.8974	9.72e-05	0.00254156
880	LHB	11.2643	-6.09384	1.56455	-3.89494	9.82e-05	0.00256467
881	GBP4	1427.82	-1.34354	0.345208	-3.89198	9.94e-05	0.00259323
882	GPSM1	232.57	-1.69277	0.435367	-3.88815	0.000101012	0.00263148
883	NMNAT3	219.288	1.27483	0.327923	3.88759	0.000101245	0.00263456
884	NXPE3	855.792	-1.09643	0.282272	-3.88431	0.000102623	0.00266738
885	NALF2	82.1977	-1.97139	0.507645	-3.8834	0.000103006	0.00267431
886	DPP10-AS1	22.2299	3.83288	0.98713	3.88285	0.000103237	0.0026773
887	TCEA3	3135.61	0.994407	0.256123	3.88253	0.000103376	0.00267787
888	RAPGEFL1	7985.64	0.982803	0.253156	3.8822	0.000103516	0.00267848
889	RTKN2	908.573	-1.157	0.298134	-3.88082	0.000104106	0.00268668
890	RPL34	24357.1	0.796263	0.205189	3.88064	0.000104184	0.00268668
891	LOC107986160	241.629	-1.32871	0.34237	-3.88093	0.000104059	0.00268668
892	CYP4F3	2122.91	0.777661	0.20048	3.87899	0.000104893	0.00270193
893	CRYAB	2180.12	-1.26363	0.325914	-3.87721	0.000105663	0.00271872
894	ZDHHC14	440.948	-1.32434	0.341819	-3.87439	0.000106894	0.00274732
895	TUBB3	2117.37	-3.2018	0.826558	-3.87366	0.000107215	0.00275014
896	LOC105372884	8.18471	-6.61358	1.70735	-3.87359	0.000107243	0.00275014
897	CHDH	239.274	1.3695	0.353779	3.87106	0.000108365	0.00277581
898	AXL	1559.76	-1.39199	0.359652	-3.87038	0.000108664	0.00278022
899	AKAP7	196.19	1.17301	0.303095	3.87013	0.000108779	0.00278022
900	GLS2	217.107	1.71342	0.443682	3.86182	0.000112543	0.00287323
901	SRD5A3	6736.19	-0.882294	0.22849	-3.86141	0.000112732	0.00287486
902	SNHG1	349.965	1.15802	0.299982	3.8603	0.000113247	0.00288479
903	WNK4	98.3967	2.66245	0.689768	3.85993	0.000113422	0.00288604
904	HYLS1	699.461	0.879298	0.227917	3.85797	0.000114333	0.002906
905	LOC100130238	46.744	2.60987	0.678142	3.84856	0.000118816	0.00301661
906	TAP1	3198.42	-0.891263	0.231815	-3.84472	0.00012069	0.0030608
907	FAM87A	13.698	-4.41507	1.14882	-3.84315	0.000121466	0.00307709
908	PLCE1	7410.46	0.790123	0.205675	3.84161	0.000122227	0.00308957
909	C1orf74	1641.37	-1.41291	0.367786	-3.84166	0.000122205	0.00308957
910	SLFN5	21301.6	-0.789389	0.20556	-3.84019	0.000122938	0.00310412
911	NECTIN3	1987.86	-0.885818	0.230734	-3.83914	0.000123469	0.00311409
912	RAB11FIP1	49909.2	-0.797984	0.208146	-3.83376	0.000126197	0.00317595
913	LSAMP	72.3476	2.41468	0.629838	3.83382	0.000126169	0.00317595
914	ZFP92	47.8911	-2.65357	0.692674	-3.83091	0.000127669	0.00320947
915	LOC100129096	334.342	-1.18674	0.309903	-3.8294	0.000128454	0.00322568
916	KCND3	430.04	1.24438	0.325063	3.82811	0.000129133	0.00323919
917	RPL32	33518.6	0.76005	0.198585	3.82732	0.000129547	0.00324602
918	ITGB4	53066.5	-1.05165	0.274807	-3.82687	0.000129785	0.00324844
919	NUS1P2	155.171	1.91079	0.499722	3.8237	0.000131465	0.00328691
920	MSI1	188.119	-1.33015	0.348304	-3.81894	0.000134028	0.00334668
921	TMEM71	569.083	1.07557	0.281658	3.81872	0.000134147	0.00334668
922	LOC112268430	38.9396	-2.5973	0.680365	-3.81751	0.000134804	0.00335942
923	ROS1	1098.77	-4.23471	1.10943	-3.81702	0.000135071	0.00336243
924	SLC9A9	1097.09	0.832003	0.218021	3.81616	0.000135546	0.00337062
925	TNFAIP6	20.3327	-4.14383	1.08612	-3.81526	0.000136039	0.0033792
926	RAB15	1810.93	0.794821	0.208358	3.8147	0.00013635	0.00338329
927	SPECC1	11414.3	-0.987224	0.258859	-3.81375	0.000136873	0.00339259
928	IGF2BP1	36.0157	-3.09115	0.810798	-3.81248	0.00013758	0.00340278
929	SLC41A2	2402.84	-0.785468	0.206019	-3.8126	0.00013751	0.00340278
930	F5	412.317	-1.26336	0.332029	-3.80498	0.000141813	0.00350369
931	RPL23	33168.2	0.770916	0.202683	3.80355	0.000142636	0.00351647
932	ARL15	3133.61	-1.00176	0.263363	-3.80372	0.000142541	0.00351647
933	TNFSF13	823.867	-1.03643	0.272622	-3.8017	0.000143706	0.00353863
934	HSPB3	120.905	-2.25485	0.593154	-3.80146	0.000143843	0.00353863
935	MAP1B	5203.78	-1.10002	0.289389	-3.80118	0.00014401	0.00353895
936	RN7SL230P	868.835	-0.908647	0.23907	-3.80075	0.000144259	0.00354128
937	PTPRK	18827.3	-0.916703	0.241248	-3.79984	0.000144787	0.00355045
938	PTPRH	257.293	-1.66508	0.438484	-3.79736	0.000146242	0.0035785
939	LOC105369526	129.143	2.25443	0.593652	3.79756	0.00014613	0.0035785
940	SMC2-DT	127.377	1.45578	0.383425	3.79678	0.000146587	0.00358311
941	SLC23A2	3764.54	0.975756	0.257109	3.7951	0.000147582	0.00360361
942	FZD7	375.312	-1.43796	0.37909	-3.79319	0.000148725	0.00362765
943	PLEKHA5	8227.63	0.782587	0.206376	3.79205	0.00014941	0.00363753
944	AJAP1	854.501	1.08093	0.285058	3.79199	0.000149446	0.00363753
945	L2HGDH	1005.92	0.76845	0.202735	3.79042	0.000150394	0.00365285
946	ESYT1	8331.23	-0.878361	0.23173	-3.79044	0.000150378	0.00365285
947	RPL36A	3042.09	0.761056	0.200967	3.78697	0.000152496	0.0037
948	PCSK1N	250.448	-1.28153	0.33854	-3.78546	0.000153425	0.0037186
949	MMP14	21004.1	-0.995856	0.263156	-3.78428	0.000154154	0.00373235
950	ZBTB7C	8072.89	0.828207	0.218916	3.78322	0.00015481	0.00374428
951	LRP4	572.077	1.06606	0.282021	3.78008	0.000156775	0.00378783
952	PRDM11	1095.58	0.754729	0.199675	3.77978	0.000156968	0.0037885
953	SHC4	1031.22	-2.99328	0.792038	-3.77921	0.000157324	0.00379311
954	BMP1	5196.04	-1.19126	0.315367	-3.77736	0.000158499	0.00381743
955	NDC80	189.07	1.58784	0.420531	3.7758	0.000159493	0.00383333
956	HRK	146.369	-1.51019	0.399954	-3.77591	0.000159427	0.00383333
957	KRT76	251.341	4.12048	1.09161	3.77468	0.000160212	0.00384661
958	SLC25A5	22396.2	0.701364	0.18585	3.77382	0.000160768	0.00385591
959	HEPACAM2	206.417	1.71151	0.454159	3.76852	0.000164219	0.00393048
960	CNN3-DT	200.412	1.31924	0.350064	3.76858	0.000164179	0.00393048
961	RPS6	89325.2	0.792499	0.210311	3.76823	0.00016441	0.00393095
962	SOBP	1509.36	1.09265	0.289986	3.76796	0.00016459	0.00393117
963	GPRIN1	198.21	-1.17135	0.310902	-3.76758	0.000164839	0.00393302
964	MDK	10550.8	-1.12372	0.298352	-3.76641	0.000165611	0.00394735
965	DEK	6645.7	0.78554	0.208628	3.76526	0.000166373	0.00396139
966	GATA3	445.889	-1.60547	0.426486	-3.76442	0.000166933	0.00396652
967	EVA1A	459.691	-3.11138	0.826493	-3.76456	0.000166842	0.00396652
968	MMP16	68.8144	-2.64532	0.703266	-3.76148	0.000168913	0.00400528
969	H4C6	1203.69	1.26777	0.33702	3.76172	0.000168746	0.00400528
970	RPS3A	43589.7	0.898818	0.239096	3.75924	0.000170431	0.00403711
971	PTTG1	1022.03	0.745915	0.198651	3.75489	0.000173415	0.00410356
972	CDH22	61.1383	2.58642	0.68904	3.75366	0.000174272	0.00411959
973	KNL1	665.342	0.916438	0.244202	3.75279	0.00017488	0.00412972
974	RND3	13753.6	-0.880816	0.234735	-3.75238	0.000175163	0.00413216
975	RPL17	10095.9	0.718874	0.191632	3.75132	0.000175908	0.00414427
976	MEX3B	242.266	-1.22526	0.326636	-3.75113	0.000176037	0.00414427
977	TNS2	732.505	0.887807	0.236704	3.7507	0.000176342	0.00414719
978	RPL26	38094.3	0.722513	0.192693	3.74955	0.000177151	0.00416196
979	PTPRE	1153.51	-0.848073	0.226206	-3.74912	0.000177453	0.0041648
980	MSLN	20759.4	1.11707	0.298059	3.74781	0.000178388	0.00418247
981	MARCKS	22143.2	-0.934935	0.249493	-3.74734	0.000178718	0.00418594
982	PFKP	5807.23	-0.853901	0.227904	-3.74677	0.000179129	0.00419128
983	STAT4	502.929	-1.43835	0.384081	-3.74492	0.00018045	0.0042179
984	GOLGA8H	28.8565	-3.06375	0.818529	-3.74299	0.00018184	0.00424177
985	LOC107984527	13.4536	5.17322	1.38205	3.74314	0.000181733	0.00424177
986	SERPINH1	5090.01	-1.11372	0.297589	-3.74246	0.000182225	0.00424643
987	EPSTI1	1602.45	-1.15316	0.308184	-3.7418	0.000182707	0.00425335
988	DDX60L	3667.66	-1.2133	0.324368	-3.74052	0.000183639	0.00427071
989	KRT7	36399.2	-1.12459	0.300678	-3.74017	0.000183894	0.00427232
990	MYO3B	262.164	-1.11187	0.297307	-3.73981	0.000184156	0.00427409
991	NACA	26452.3	0.693442	0.185508	3.73808	0.000185433	0.00429505
992	IL1R1	18617.7	-0.93209	0.249341	-3.73821	0.000185334	0.00429505
993	IRF1	3283.93	-0.777969	0.208199	-3.73667	0.000186475	0.00431485
994	ADARB2	75.6364	1.71323	0.458635	3.73549	0.000187353	0.00433079
995	HTR7	377.194	-1.82633	0.489237	-3.73302	0.000189199	0.00436907
996	CCL20	225.668	-2.08869	0.559602	-3.73246	0.000189617	0.00437432
997	HERC5	539.623	-1.48856	0.398915	-3.73152	0.000190331	0.0043864
998	FOXRED2	494.408	0.976045	0.261586	3.73126	0.000190526	0.00438648
999	SLC47A1	553.056	2.74305	0.735686	3.72857	0.000192572	0.00442916
1000	MYOSLID	58.1933	-2.07099	0.555483	-3.72826	0.000192804	0.00443005
1001	LOC107985769	1270.45	0.857846	0.230124	3.72776	0.000193193	0.00443455
1002	WASHC2C	2814.67	0.719976	0.193189	3.72679	0.000193935	0.00444715
1003	PIEZO1	7016.22	-0.852785	0.228915	-3.72533	0.000195056	0.0044684
1004	DISP3	44.8139	-2.14393	0.575746	-3.72373	0.000196297	0.00449235
1005	RPL21	18123.4	0.782463	0.210144	3.72346	0.000196514	0.00449283
1006	SP140	65.573	-1.6342	0.438922	-3.72321	0.000196709	0.00449283
1007	TNFAIP2	1846.41	-2.49053	0.669084	-3.7223	0.000197416	0.00449557
1008	COL22A1	170.852	-1.93319	0.51934	-3.72239	0.000197348	0.00449557
1009	MAN2A1	9845.33	-0.895389	0.240519	-3.72273	0.000197078	0.00449557
1010	MLLT11	894.936	-1.49024	0.400386	-3.722	0.000197649	0.00449642
1011	CAMK4	77.3437	-1.8426	0.495579	-3.71807	0.000200751	0.00456166
1012	ATP13A5	4011.91	1.23095	0.331091	3.71786	0.000200914	0.00456166
1013	B4GALNT1	26.3051	-3.58158	0.964745	-3.71246	0.000205254	0.00465559
1014	CARD10	645.789	-1.4787	0.398377	-3.71182	0.000205777	0.00466253
1015	RACK1	57329.8	0.765478	0.20624	3.71159	0.000205965	0.00466253
1016	H2AC14	228.583	1.90167	0.512544	3.71026	0.000207046	0.00468237
1017	FGD6	7346.01	-0.751643	0.202876	-3.70493	0.000211449	0.00477255
1018	RPL30	17552.7	0.835529	0.225517	3.70495	0.000211435	0.00477255
1019	ZNF681	1398.29	0.854398	0.230628	3.70465	0.00021168	0.00477307
1020	GPCPD1	3318.9	-1.05305	0.284276	-3.70433	0.000211954	0.00477457
1021	MAN1A1	453.947	-1.06529	0.287684	-3.70299	0.000213075	0.00479356
1022	MME	3547.2	-4.04733	1.09304	-3.70282	0.000213214	0.00479356
1023	HAUS4	1524.9	0.87742	0.237038	3.7016	0.000214246	0.00481205
1024	GLP2R	27.2352	-3.27716	0.885929	-3.69912	0.000216344	0.00485443
1025	LOC105377067	28.9066	-2.91217	0.787357	-3.69866	0.000216738	0.00485852
1026	TAGAP	153.536	-1.61856	0.437667	-3.69816	0.000217166	0.00486337
1027	RECK	174.691	-1.55155	0.419632	-3.69741	0.000217814	0.00487314
1028	LOC728554	1015.61	0.759957	0.205657	3.69526	0.000219661	0.00490967
1029	SULT1B1	2988.97	-0.948599	0.257372	-3.68571	0.000228067	0.00509261
1030	LINC01767	19.4466	3.4492	0.936219	3.68418	0.000229437	0.00511822
1031	C14orf132	1810.28	1.00145	0.271845	3.68391	0.000229683	0.00511875
1032	WNT4	2698.3	0.793221	0.215357	3.68329	0.000230241	0.0051262
1033	RPSA	29264.1	0.736701	0.200068	3.68225	0.000231182	0.00514218
1034	CHGB	16.7983	-3.67954	0.999538	-3.68124	0.000232101	0.00515265
1035	SDK2	3436.11	-1.22137	0.33176	-3.68147	0.000231894	0.00515265
1036	CYP2J2	8540.77	0.926462	0.251746	3.68015	0.000233098	0.00516977
1037	MAPK11	323.869	-1.24208	0.337553	-3.67965	0.000233552	0.00517486
1038	TRIO	8513.44	-0.796734	0.216732	-3.67612	0.000236812	0.00524203
1039	CHST15	4651.94	-1.29051	0.351397	-3.67251	0.000240175	0.00531136
1040	PREP	5469.1	-0.762853	0.207836	-3.67045	0.000242122	0.00534412
1041	LOC105374811	1691.73	3.22524	0.878677	3.67056	0.000242016	0.00534412
1042	NKAIN4	28.61	-3.61766	0.986684	-3.66648	0.000245908	0.00542248
1043	MGAM2	90.6497	-1.93495	0.528539	-3.66093	0.000251301	0.00553609
1044	PSTPIP2	2012.72	-0.818466	0.223764	-3.65772	0.000254467	0.00559406
1045	SLC38A4	719.717	1.01849	0.278464	3.65752	0.000254663	0.00559406
1046	EIF1AXP1	433.401	1.46344	0.400096	3.65772	0.000254473	0.00559406
1047	LINC01629	18.1764	-4.47904	1.22524	-3.65564	0.000256542	0.00562671
1048	RPL29	30545.3	0.72378	0.197995	3.65554	0.000256639	0.00562671
1049	NCAM2	39.9751	-2.24438	0.614591	-3.65184	0.000260373	0.0056934
1050	UNC5B	6184.85	0.716824	0.196294	3.65178	0.000260424	0.0056934
1051	TMEM37	2024.43	0.951753	0.260605	3.65209	0.000260117	0.0056934
1052	SCUBE3	288.705	1.14764	0.314388	3.65039	0.000261839	0.0057189
1053	HELZ2	2536.18	-0.894982	0.245231	-3.64954	0.000262709	0.00573244
1054	TMEM45A	3777.33	-2.6447	0.725529	-3.64521	0.000267177	0.00582442
1055	RPL28	31807.2	0.716613	0.196801	3.64131	0.000271251	0.00590224
1056	KRT23	27935.6	-2.54485	0.698883	-3.6413	0.000271261	0.00590224
1057	PPP1R16B	1909.49	-1.18624	0.326005	-3.63872	0.000274002	0.0059506
1058	SLC16A3	4664.97	-0.998362	0.274355	-3.63894	0.000273765	0.0059506
1059	CFH	13707.1	-0.86076	0.23664	-3.63743	0.000275375	0.00597477
1060	LOC105374483	45.1684	-1.82777	0.502704	-3.63588	0.000277036	0.00599948
1061	ADORA1	24.0246	-3.4062	0.9368	-3.636	0.000276906	0.00599948
1062	TPTE2P1	80.1372	1.89816	0.522126	3.63545	0.000277491	0.00600369
1063	ABCC9	366.442	1.73046	0.476044	3.63509	0.000277887	0.00600658
1064	AMZ2P1	588.417	1.08556	0.299071	3.62976	0.000283682	0.00612609
1065	KANK4	777.165	-4.22337	1.16489	-3.62554	0.000288353	0.00622111
1066	SAPCD2	293.244	1.2253	0.338016	3.62497	0.000288995	0.00622911
1067	LOC112268457	126.164	-2.43169	0.670903	-3.6245	0.000289525	0.00623129
1068	IGFBP5	34152.9	1.17474	0.32412	3.6244	0.000289638	0.00623129
1069	TTK	460.443	0.974847	0.269014	3.62378	0.000290328	0.00624028
1070	FAM83E	3154.21	0.811967	0.224101	3.62322	0.000290954	0.00624789
1071	LOC105371024	52.1659	-2.16541	0.597757	-3.62255	0.000291712	0.00625832
1072	KANK2	1879.51	-0.970636	0.268007	-3.62169	0.000292688	0.00626408
1073	SH3TC2	1442.41	-2.59165	0.71561	-3.62159	0.000292798	0.00626408
1074	APBB2	4186.81	-0.920401	0.254121	-3.6219	0.000292449	0.00626408
1075	PAPPA	981.562	-3.29829	0.911346	-3.61914	0.000295585	0.00631781
1076	RPS18	53021.9	0.74997	0.207337	3.61716	0.000297852	0.00636037
1077	NETO2	3452.59	-1.07561	0.297901	-3.61065	0.000305435	0.00651622
1078	THRB-AS2	121.618	1.89106	0.523834	3.61005	0.00030614	0.00652522
1079	SSPN	1252.1	-0.985549	0.273039	-3.60955	0.000306727	0.00653166
1080	NAB1	6509.13	0.676648	0.187643	3.60604	0.000310905	0.00661451
1081	MYH13	18.4216	-3.39213	0.941058	-3.60459	0.000312648	0.00664542
1082	PML	4737.16	-0.748159	0.207671	-3.60262	0.000315028	0.00667748
1083	CD151	10955.8	-0.934433	0.259386	-3.60248	0.000315196	0.00667748
1084	PSIP1	3899.81	0.866984	0.24067	3.60238	0.000315318	0.00667748
1085	PPARGC1B	1697.6	0.850517	0.236093	3.60247	0.000315208	0.00667748
1086	LGI3	189.035	1.58822	0.441525	3.59712	0.000321762	0.00680767
1087	LOC728975	255.387	1.93429	0.538033	3.59512	0.000324248	0.00685396
1088	PDZD2	4734.95	0.81069	0.225513	3.59487	0.000324553	0.00685409
1089	H4C13	1043.89	1.26105	0.350903	3.59371	0.000325999	0.0068783
1090	MARVELD1	1824.7	-1.28036	0.356531	-3.59115	0.000329216	0.00693982
1091	POU2F3	446.919	1.36115	0.379078	3.59068	0.00032982	0.00694616
1092	ETV5	508.903	-3.25355	0.906775	-3.58804	0.000333168	0.00701027
1093	CCDC68	707.621	-1.30273	0.363429	-3.58456	0.000337647	0.00708571
1094	H2AC13	390.639	1.41115	0.393677	3.58454	0.000337679	0.00708571
1095	KCTD6	794.081	0.737725	0.205788	3.58489	0.000337223	0.00708571
1096	CTSL	2877.45	-0.752334	0.209905	-3.58417	0.000338153	0.00708918
1097	RPS2P5	2928.71	0.811559	0.226608	3.58134	0.000341839	0.00715993
1098	MAGEH1	504.325	0.884311	0.247058	3.57936	0.000344437	0.00720412
1099	TNFRSF10C	566.903	-1.28199	0.358171	-3.57925	0.000344576	0.00720412
1100	LYPD6	307.27	1.35662	0.37914	3.57815	0.000346037	0.00722808
1101	IRAK3	9125.93	-0.815587	0.227959	-3.57777	0.000346536	0.00723193
1102	CXCL5	2212.76	-3.73538	1.04475	-3.57539	0.000349706	0.00729146
1103	HEY1	4147.92	1.21834	0.340943	3.57343	0.000352342	0.00733147
1104	ACTB	242339	-0.858618	0.240267	-3.57359	0.000352116	0.00733147
1105	ZSWIM5	514.567	1.00349	0.280835	3.57325	0.000352582	0.00733147
1106	SLC23A1	1181.8	1.47361	0.412433	3.57298	0.00035294	0.00733228
1107	SH3YL1	5841.62	0.753402	0.210879	3.57267	0.000353358	0.00733434
1108	LOC101929494	336.953	1.13769	0.318771	3.56897	0.000358387	0.00743201
1109	BUB1B	294.699	1.26378	0.354397	3.56599	0.000362482	0.00750337
1110	CCDC71L	894.235	-0.985944	0.276475	-3.56613	0.000362293	0.00750337
1111	TRERF1	3800.79	1.05006	0.294576	3.56465	0.000364346	0.00753517
1112	CELSR3	126.253	-1.1766	0.330107	-3.56431	0.000364814	0.00753806
1113	LINC00839	23.2723	-3.52671	0.989763	-3.56319	0.000366377	0.00756355
1114	DSG2	25424.7	-0.831998	0.233576	-3.56199	0.000368052	0.00759131
1115	CPD	57910.7	-0.915885	0.25717	-3.5614	0.000368888	0.00759916
1116	BATF2	260.356	-0.979827	0.275136	-3.56125	0.000369094	0.00759916
1117	RPS7	34778.3	0.688231	0.193312	3.5602	0.000370575	0.00762282
1118	PARP15	65.6458	-1.85303	0.520625	-3.55924	0.000371927	0.00764379
1119	TAS1R3	26.0395	2.39542	0.673104	3.55877	0.000372596	0.0076507
1120	TRIM7	1814.48	0.933251	0.262271	3.55835	0.000373193	0.00765613
1121	TEF	2088.28	0.762451	0.214305	3.55779	0.000373994	0.0076657
1122	GSDMB	756.305	1.00939	0.283787	3.55685	0.000375333	0.00767946
1123	POGLUT3	4077.31	0.911975	0.256389	3.557	0.000375121	0.00767946
1124	TANC2	7755.89	-0.758973	0.213408	-3.55643	0.000375923	0.00768469
1125	COL6A2	316.537	-5.38185	1.51561	-3.55095	0.00038385	0.00783279
1126	LOC100422024	82.3097	2.75844	0.776779	3.55113	0.000383585	0.00783279
1127	TUBBP5	134.395	4.37534	1.233	3.54853	0.000387383	0.00789788
1128	IGFBP6	478.043	-1.41395	0.398518	-3.54801	0.00038816	0.00790304
1129	TMEM178B	942.147	-0.927013	0.261286	-3.54789	0.000388324	0.00790304
1130	DRAXIN	74.1342	-2.1825	0.615736	-3.54454	0.000393297	0.00799715
1131	GAS6	3344.09	-0.900487	0.254084	-3.54405	0.000394031	0.00800501
1132	ADGRE5	4499.28	-0.838608	0.236695	-3.54299	0.000395614	0.00802298
1133	DPH6	546.093	0.784956	0.221549	3.54304	0.000395544	0.00802298
1134	RPS3	33184.5	0.766254	0.216617	3.53737	0.000404127	0.00818839
1135	NUF2	245.507	1.24857	0.353003	3.53699	0.00040471	0.00819297
1136	ZNF296	589.929	0.790905	0.223638	3.53654	0.000405409	0.00819387
1137	SH2D5	38.7819	-2.6179	0.740252	-3.5365	0.000405468	0.00819387
1138	RIPOR1	2750.14	-0.941433	0.266223	-3.53626	0.000405835	0.00819408
1139	RN7SL752P	1411.56	-1.11987	0.316714	-3.53591	0.000406367	0.00819763
1140	LRP3	615.992	-1.10016	0.311301	-3.53408	0.000409202	0.00824757
1141	H4C1	206.439	1.53659	0.434881	3.53336	0.000410312	0.0082627
1142	FLNB	26650	-0.700579	0.198326	-3.53247	0.000411702	0.00828342
1143	SLC29A3	1057.22	-0.757676	0.21455	-3.53147	0.000413258	0.0083002
1144	GBP2	780.98	-1.26209	0.357369	-3.53161	0.000413036	0.0083002
1145	BEST1	698.185	-0.988709	0.280071	-3.5302	0.000415242	0.00833158
1146	NEFM	70.7185	-5.72119	1.62073	-3.53001	0.000415546	0.00833158
1147	NDRG4	129.467	-1.43038	0.405371	-3.52858	0.000417799	0.00836513
1148	ITIH5	111.466	1.84677	0.523389	3.52848	0.000417947	0.00836513
1149	EPOP	90.9668	-1.49878	0.424954	-3.52693	0.000420407	0.00840653
1150	NCR3LG1	1105.15	1.01631	0.288175	3.52672	0.000420747	0.00840653
1151	A1BG-AS1	46.7129	-3.00227	0.851401	-3.52628	0.000421447	0.00841319
1152	CSRP1	5336.46	-0.855549	0.242753	-3.52436	0.000424515	0.00846709
1153	P3H1	1183.72	-1.07848	0.306048	-3.5239	0.000425244	0.00847426
1154	EPAS1	126707	0.973547	0.276294	3.52359	0.00042575	0.008477
1155	IGFBP3	10439.9	-1.07344	0.304722	-3.5227	0.000427179	0.00849809
1156	TUBB6	6393.75	-1.12223	0.318629	-3.52204	0.000428234	0.0085073
1157	CSPG4	1783.66	-2.58566	0.734157	-3.52195	0.000428382	0.0085073
1158	JAM3	343.317	-1.37193	0.389577	-3.52159	0.000428969	0.00851159
1159	FAM117A	716.462	0.746013	0.21187	3.52108	0.000429786	0.00852043
1160	FLG-AS1	703.539	1.15042	0.326987	3.51825	0.000434398	0.00860445
1161	WDR76	290.845	1.31816	0.374694	3.51796	0.000434884	0.00860665
1162	BICC1	518.673	-2.70904	0.770242	-3.51713	0.000436243	0.00862612
1163	EEF1G	60196.3	0.700755	0.199274	3.51654	0.000437208	0.00863776
1164	MFSD1	10431.2	-0.788654	0.224439	-3.51389	0.000441588	0.00871682
1165	HAPLN3	471.91	-1.03827	0.29552	-3.51335	0.000442495	0.00872462
1166	RPS23	27546.7	0.940194	0.267617	3.5132	0.000442743	0.00872462
1167	GINS2	118.729	1.54339	0.439372	3.51273	0.000443535	0.00873274
1168	EIF4B	58205.7	0.687438	0.195729	3.51219	0.000444434	0.00874295
1169	ERFE	39.9525	-2.76403	0.787102	-3.51166	0.000445319	0.00875287
1170	DDIT4L	195.345	1.70154	0.484971	3.50854	0.000450569	0.00884848
1171	LOC102723834	297.842	-3.12539	0.891258	-3.50672	0.000453673	0.00890183
1172	THSD1	898.381	-1.48385	0.423259	-3.50577	0.000455289	0.00892591
1173	HMMR	407.725	1.44077	0.411018	3.50536	0.000455992	0.00893207
1174	DBP	702.835	0.863984	0.246523	3.50468	0.000457151	0.00893287
1175	KRT40	275.08	-1.57381	0.449038	-3.50486	0.000456851	0.00893287
1176	MAP4K4	8208.44	-0.938012	0.267647	-3.50466	0.000457199	0.00893287
1177	KLRD1	62.2331	-2.43858	0.696601	-3.50069	0.000464056	0.00904563
1178	PHYHD1	1276.99	0.83698	0.239094	3.50063	0.000464151	0.00904563
1179	BACH2	270.551	-1.39618	0.398802	-3.50093	0.000463632	0.00904563
1180	LOC107984031	15.2581	-4.01169	1.14666	-3.49857	0.000467752	0.00910383
1181	LINC02463	237.648	1.24783	0.356724	3.49802	0.000468722	0.00910383
1182	RPS24	39360	0.722038	0.206399	3.49827	0.00046829	0.00910383
1183	SLC28A3	1059.75	1.06794	0.305281	3.49821	0.000468385	0.00910383
1184	KSR1	1143.38	0.723416	0.206845	3.49739	0.000469838	0.0091178
1185	INSR	13427.4	-0.884673	0.253004	-3.49667	0.000471103	0.00913463
1186	CDC42EP3	15993.5	-0.824178	0.235844	-3.4946	0.00047478	0.00919817
1187	WIPF1	102.974	-1.85343	0.530478	-3.49388	0.000476055	0.00921509
1188	MAP3K1	9147.28	0.648967	0.185844	3.492	0.000479415	0.00927231
1189	ACSS1	2657.23	0.904939	0.259221	3.491	0.000481225	0.00929949
1190	BCAR3	2647.13	-0.771561	0.221041	-3.49058	0.000481969	0.00930605
1191	EIF3L	19538.2	0.741841	0.212814	3.48586	0.000490555	0.00945594
1192	NR4A3	109.5	-1.35971	0.390052	-3.48597	0.000490364	0.00945594
1193	KIF18B	126.042	1.93208	0.554774	3.48264	0.00049649	0.00956232
1194	EVI2B	37.8522	-3.29217	0.94589	-3.4805	0.000500485	0.00963119
1195	CEP78	3161.63	0.628314	0.180605	3.47894	0.00050341	0.00967938
1196	USB1	1868.59	-0.780808	0.224508	-3.47786	0.000505437	0.00971022
1197	RPL4	60665.3	0.704806	0.202672	3.47756	0.000505996	0.00971285
1198	ACVR1B	5239.39	0.648319	0.186502	3.47621	0.000508547	0.00975366
1199	SLC25A29	1920.84	0.656166	0.188958	3.47256	0.000515529	0.00987933
1200	ADCY1	68.8571	-1.96105	0.564876	-3.47164	0.000517285	0.00989648
1201	SH3BP4	5911.36	-0.669531	0.192852	-3.47173	0.000517111	0.00989648
1202	RPL13	35569.2	0.782354	0.225434	3.47044	0.000519603	0.00992429
1203	MSX2	74.9942	-1.88811	0.544054	-3.47045	0.000519588	0.00992429
1204	KLRG2	95.7203	1.38541	0.39932	3.46942	0.000521587	0.00995391
1205	CDC25C	71.9712	1.46545	0.422526	3.46831	0.000523743	0.00998676
1206	LOC107985467	106.623	1.85577	0.535196	3.46747	0.000525385	0.0100098
1207	TENM2	10170.6	-2.09662	0.604706	-3.46716	0.00052598	0.0100128
1208	PSG5	256.546	-3.93908	1.13787	-3.4618	0.000536582	0.0102062
1209	KIFC3	1449.41	-0.822538	0.237766	-3.45944	0.000541303	0.0102874
1210	EIF4BP3	1007.3	1.08223	0.312932	3.45835	0.000543492	0.0103191
1211	RPL21P75	96.7025	1.35091	0.390692	3.45772	0.000544764	0.0103191
1212	LOC101929532	13.4229	-3.83916	1.11024	-3.45795	0.0005443	0.0103191
1213	ABL2	3825.68	-0.844578	0.244248	-3.45786	0.000544479	0.0103191
1214	NOCT	751.102	-1.07886	0.312412	-3.45334	0.000553696	0.0104796
1215	FXYD5	865.839	-1.051	0.304446	-3.45217	0.000556096	0.0104819
1216	SYDE1	59.0369	-2.16332	0.626696	-3.45195	0.000556555	0.0104819
1217	OTX2	4256.22	0.874201	0.253248	3.45196	0.000556528	0.0104819
1218	MOXD1	22.2247	-3.68884	1.06862	-3.45198	0.000556485	0.0104819
1219	PRELID2	351.991	1.02446	0.296752	3.45224	0.000555956	0.0104819
1220	LOC105377272	860.238	1.12337	0.325407	3.45221	0.000556005	0.0104819
1221	S1PR1	33.5015	-2.87809	0.834012	-3.4509	0.000558715	0.010514
1222	AMER1	775.027	0.753246	0.21829	3.45067	0.000559206	0.0105146
1223	LOC100507002	132.535	1.31703	0.381755	3.44993	0.00056074	0.0105262
1224	ITGA11	124.683	-4.00003	1.15944	-3.44997	0.000560651	0.0105262
1225	PRICKLE1	1568.08	-1.05932	0.307235	-3.44793	0.000564898	0.0105956
1226	GJB1	104.259	-1.43017	0.414908	-3.44696	0.000566936	0.0106252
1227	SGPP1	1028.05	-1.0974	0.318501	-3.44553	0.000569947	0.0106729
1228	CDCA7L	737.9	0.875899	0.254326	3.444	0.000573168	0.0107189
1229	ANTXR2	1888.94	-1.09994	0.319385	-3.44392	0.000573338	0.0107189
1230	PLEKHH3	1158.81	0.731054	0.212384	3.44214	0.000577134	0.0107724
1231	CPXM2	59.6102	2.05753	0.597717	3.44231	0.000576762	0.0107724
1232	RAB32	638.654	-1.33581	0.38812	-3.44174	0.000577996	0.0107797
1233	PKDCC	11.4829	-5.13874	1.4934	-3.44098	0.000579617	0.0108012
1234	LOC107985235	64.511	2.05361	0.597125	3.43917	0.000583505	0.0108648
1235	CASC8	299.976	-0.972568	0.282836	-3.43863	0.000584664	0.0108776
1236	VAT1	8329.55	-0.982191	0.285867	-3.43583	0.000590747	0.0109819
1237	DLG5-AS1	93.8999	1.45612	0.423867	3.43533	0.000591834	0.0109932
1238	TPD52	9066.14	0.706911	0.205811	3.43475	0.000593096	0.0110077
1239	ADAMTSL5	984.143	0.767442	0.2235	3.43375	0.000595292	0.0110218
1240	CSGALNACT2	1033.72	-0.916812	0.266992	-3.43386	0.000595049	0.0110218
1241	CALU	16779.1	-0.869539	0.253213	-3.43402	0.000594705	0.0110218
1242	ALDOC	251.705	1.03442	0.301385	3.43223	0.00059864	0.0110748
1243	STK38L	6823.07	-0.839544	0.245017	-3.42647	0.000611489	0.0113034
1244	UBE2H	18634.6	-0.601104	0.175441	-3.42625	0.000611983	0.0113035
1245	PRKG1	71.3071	-2.40948	0.703344	-3.42576	0.000613093	0.0113058
1246	UCN3	81.3223	-2.17314	0.634333	-3.42586	0.000612855	0.0113058
1247	CCNA2	464.474	1.56973	0.458321	3.42496	0.000614901	0.0113301
1248	KIF12	27.8517	-3.37289	0.985284	-3.42326	0.00061874	0.0113917
1249	TFAP4	379.552	1.06135	0.310092	3.42271	0.00062001	0.0114059
1250	GINS1	404.985	0.87229	0.255005	3.42068	0.00062464	0.0114626
1251	LPCAT2	4171.04	-1.04335	0.305038	-3.4204	0.000625294	0.0114626
1252	SHB	3058.58	-0.83387	0.243743	-3.42111	0.000623669	0.0114626
1253	STK32A	122.548	-1.85537	0.542463	-3.42027	0.000625587	0.0114626
1254	GPA33	92.0065	-1.68755	0.493361	-3.42051	0.000625033	0.0114626
1255	RPL6	38486.1	0.64126	0.187547	3.41919	0.000628078	0.0114899
1256	ABCA13	59268.9	0.776944	0.227217	3.41939	0.000627628	0.0114899
1257	CARD9	136.063	-1.42745	0.417624	-3.41803	0.000630772	0.01153
1258	BST2	2603.25	0.817808	0.239336	3.41699	0.000633172	0.0115647
1259	KIF14	361.987	1.1814	0.345991	3.41453	0.000638912	0.0116603
1260	ACSL6	30.0283	-2.51249	0.736286	-3.41238	0.000643979	0.0117434
1261	TMEM161B-DT	236.172	1.0553	0.309279	3.41213	0.000644571	0.0117449
1262	TRIM47	815.958	-1.02472	0.300375	-3.41146	0.000646169	0.0117647
1263	TNS4	13481	-1.0514	0.308357	-3.40968	0.000650398	0.0118323
1264	DEPDC1	605.54	0.986728	0.289465	3.4088	0.000652492	0.011861
1265	PHLDB1	1460.01	-1.12185	0.329152	-3.40832	0.000653652	0.0118727
1266	POLR1D	8420.6	0.61382	0.180118	3.40787	0.000654725	0.0118828
1267	RNASEH2B	1629.82	0.822267	0.241396	3.4063	0.000658505	0.011942
1268	TNFRSF10D	1655.41	-0.961813	0.282453	-3.40522	0.000661112	0.0119798
1269	TRAK2	10647.4	0.693141	0.203611	3.40424	0.000663495	0.0120135
1270	MMP2	1620.54	-2.36761	0.695933	-3.40206	0.000668789	0.0120998
1271	S1PR3	545.77	-3.00259	0.882871	-3.40094	0.000671549	0.0121402
1272	GRK3	1684.76	-0.704325	0.207151	-3.40005	0.000673738	0.0121702
1273	POLA2	856.717	0.943426	0.277723	3.39701	0.000681273	0.0122966
1274	CASC15	189.761	-1.14247	0.336347	-3.39669	0.000682051	0.012301
1275	LOC107985478	379.367	0.972101	0.286244	3.39606	0.00068363	0.0123198
1276	KIF2C	233.475	1.4171	0.417523	3.39407	0.000688626	0.0124001
1277	KRTAP5-AS1	96.1255	-1.74666	0.514677	-3.3937	0.000689547	0.012407
1278	ENPEP	237.231	-1.3361	0.393776	-3.39304	0.000691204	0.0124271
1279	LIME1	307.032	1.71189	0.504624	3.39241	0.000692806	0.0124305
1280	H2BC18	2708.72	0.77189	0.22754	3.39233	0.00069302	0.0124305
1281	DAB1	213.638	3.86971	1.14061	3.39267	0.000692159	0.0124305
1282	DIO3OS	13.2097	-3.99706	1.17878	-3.39085	0.000696767	0.012488
1283	EPHA3	11.9082	-4.16248	1.22832	-3.38875	0.000702125	0.0125742
1284	DOP1B	2978.43	-0.65931	0.194599	-3.38804	0.000703931	0.0125919
1285	RYR1	1313.24	0.838718	0.24756	3.38794	0.000704206	0.0125919
1286	GTSE1	166.494	1.47895	0.436865	3.38537	0.000710834	0.0127005
1287	SLC39A14	2042.35	-1.14962	0.339727	-3.38396	0.000714475	0.0127556
1288	TG	101.016	-1.36196	0.402549	-3.38333	0.000716114	0.012775
1289	LOC107984387	142.7	1.3425	0.396878	3.38265	0.000717898	0.0127968
1290	RPS17	52455.6	0.663693	0.196271	3.38152	0.000720864	0.0128249
1291	LOC107986091	16.9465	3.85429	1.13973	3.38176	0.000720234	0.0128249
1292	TGFBR2	23391.8	-0.882397	0.260955	-3.38141	0.000721149	0.0128249
1293	ANTXR1	14743.3	-0.80196	0.237381	-3.37837	0.000729178	0.0129577
1294	CDK1	987.849	0.91052	0.269568	3.3777	0.000730942	0.012979
1295	SEC23A	4498.43	-0.746319	0.221031	-3.37654	0.000734044	0.0130177
1296	OSTM1	3078.55	-0.792594	0.234754	-3.37627	0.000734752	0.0130177
1297	KIF15	175.301	1.21777	0.360686	3.37625	0.000734821	0.0130177
1298	PSG3	11.4825	-5.13789	1.52273	-3.37412	0.000740509	0.0130882
1299	SLC16A7	6557.94	-0.815701	0.241742	-3.37427	0.000740122	0.0130882
1300	FGF2	88.9776	-2.07596	0.615215	-3.37437	0.000739854	0.0130882
1301	FOXA3	305.833	-1.65425	0.490437	-3.37302	0.000743492	0.0131308
1302	BCL2L15	696.319	-1.04731	0.310697	-3.37083	0.000749415	0.0132253
1303	SFRP2	16.5491	-3.92785	1.16576	-3.36934	0.000753482	0.0132868
1304	RRM2	705.019	1.32706	0.39392	3.36885	0.000754829	0.0133004
1305	GMNC	419.196	1.44239	0.428256	3.36805	0.000757014	0.0133287
1306	ITGB1	46611.9	-0.810331	0.24064	-3.3674	0.000758818	0.0133502
1307	FBL	3799.78	0.718156	0.213426	3.3649	0.000765724	0.0134527
1308	ERRFI1	3791.19	-0.896554	0.266446	-3.36486	0.000765815	0.0134527
1309	SHF	518.396	0.815589	0.242474	3.36362	0.000769281	0.0135033
1310	DTL	275.728	1.357	0.403542	3.36273	0.000771769	0.0135366
1311	LARGE2	1860.06	0.661227	0.196662	3.36226	0.000773074	0.0135491
1312	SLC35G2	67.1995	-1.61912	0.481612	-3.36187	0.000774153	0.0135577
1313	ASB9	229.076	1.16976	0.348042	3.36098	0.000776661	0.0135913
1314	BCL2L1	16383.9	-0.581725	0.173161	-3.35946	0.00078096	0.0136457
1315	PRUNE2	1126.77	-1.23638	0.368019	-3.35955	0.000780702	0.0136457
1316	MBOAT7	5760.29	-0.70246	0.209393	-3.35474	0.000794386	0.0138641
1317	TENM3	76.9419	-1.84271	0.5493	-3.35465	0.000794665	0.0138641
1318	RPL15	71824.1	0.722425	0.215426	3.35347	0.000798043	0.0139125
1319	CYP24A1	1161.12	-2.80749	0.837522	-3.35214	0.000801892	0.013969
1320	ST6GAL2	39.8283	-2.87624	0.858229	-3.35137	0.000804141	0.0139975
1321	ABCA6	119.274	-1.40894	0.420499	-3.35064	0.000806264	0.0140239
1322	COL9A2	575.833	-1.1276	0.336657	-3.34941	0.000809838	0.0140754
1323	LOC729998	980.914	0.776205	0.232027	3.34533	0.000821848	0.0142733
1324	INF2	3169.46	-0.938995	0.280816	-3.34381	0.000826378	0.0143412
1325	MN1	1097.43	-1.07732	0.322219	-3.34343	0.000827501	0.0143498
1326	TRAF5	405.324	-0.928219	0.27777	-3.34168	0.000832721	0.0144294
1327	RPL37	34766.7	0.680646	0.203739	3.34077	0.000835463	0.014466
1328	PSME4	11841.1	-0.742647	0.222319	-3.34046	0.000836391	0.0144712
1329	SNCA	3408.3	0.960555	0.287629	3.33956	0.000839112	0.0145073
1330	H2BC15	765.514	0.758588	0.227172	3.33926	0.000840017	0.0145121
1331	PRDM8	77.555	-2.0286	0.607762	-3.33783	0.000844361	0.0145652
1332	CYTOR	669.205	-2.52037	0.755064	-3.33795	0.000843979	0.0145652
1333	TIGAR	3374.94	-0.810452	0.242981	-3.33545	0.000851613	0.0146793
1334	PPP1R3E	293.628	0.861475	0.258335	3.33472	0.000853849	0.0147068
1335	APOL6	11392.2	-0.765042	0.229468	-3.33398	0.000856125	0.014735
1336	TRIM16	10930.6	-0.935514	0.280625	-3.33368	0.000857049	0.0147398
1337	LAMA3	39872.7	-2.16008	0.648458	-3.3311	0.000865031	0.0148556
1338	C15orf62	775.522	0.863636	0.259269	3.33104	0.000865225	0.0148556
1339	SLC16A1	2922.19	-0.739788	0.2221	-3.33088	0.000865717	0.0148556
1340	CLMP	2083.89	-3.3363	1.00184	-3.33017	0.000867942	0.0148826
1341	TMEM92	95.1893	-1.50072	0.450725	-3.32958	0.000869774	0.0149002
1342	H4C4	1983.3	0.988794	0.296987	3.32942	0.000870264	0.0149002
1343	FRAT2	1448.3	0.852843	0.256182	3.32906	0.000871407	0.0149086
1344	RASSF5	2273.37	0.727637	0.218589	3.3288	0.000872224	0.0149115
1345	TPM1	19910.6	-2.11555	0.636005	-3.32632	0.000880011	0.0150335
1346	ADAM9	41248.3	-0.7665	0.230462	-3.32593	0.00088125	0.0150434
1347	SAA2-SAA4	90.4002	-2.17578	0.654469	-3.32449	0.000885797	0.0151098
1348	RPS2	59842.1	0.72372	0.217715	3.32416	0.000886849	0.0151166
1349	CBFA2T3	314.164	-1.4786	0.444941	-3.32314	0.00089011	0.0151497
1350	RPL31	33388.2	0.686748	0.206646	3.3233	0.00088958	0.0151497
1351	MFAP4	48.4959	1.93213	0.581552	3.32238	0.000892532	0.0151796
1352	SH3PXD2A	21318.3	-0.745521	0.224467	-3.32129	0.00089601	0.0152275
1353	HNMT	2016.25	0.682084	0.205416	3.3205	0.000898549	0.0152594
1354	SUGCT	458.692	-1.26458	0.380978	-3.3193	0.000902446	0.015311
1355	UGT2A1	8720.78	3.15313	0.94998	3.31915	0.000902921	0.015311
1356	SHC2	181.21	-1.55667	0.469037	-3.31887	0.000903826	0.015315
1357	VOPP1	2543.33	-0.691144	0.20828	-3.31834	0.000905554	0.015333
1358	MUC20P1	2176.64	-1.01666	0.306417	-3.3179	0.000906967	0.0153456
1359	ALDH1A1	146922	1.02397	0.308769	3.3163	0.000912178	0.0154111
1360	TMCO6	538.465	0.888158	0.267802	3.31647	0.000911614	0.0154111
1361	MEAT6	22.9645	-8.10288	2.44401	-3.3154	0.000915137	0.0154497
1362	MMP1	801.212	1.39446	0.420712	3.31453	0.000917984	0.0154751
1363	CDCA5	182.914	1.1939	0.360181	3.31471	0.00091737	0.0154751
1364	TOR1B	2414.01	-0.648174	0.195586	-3.31401	0.000919672	0.0154922
1365	THRB	3813.28	0.681026	0.205514	3.31377	0.000920479	0.0154944
1366	PDCD4	25736.8	0.564247	0.17033	3.31267	0.000924096	0.0155439
1367	FIBCD1	60.3685	-1.58817	0.479582	-3.31156	0.000927766	0.0155942
1368	GPX2	5734.18	1.18144	0.356793	3.31127	0.000928739	0.0155992
1369	CLDN14-AS1	93.1952	-2.19261	0.662376	-3.31021	0.000932245	0.0156412
1370	PRSS22	1951.29	-0.8755	0.264493	-3.31011	0.000932603	0.0156412
1371	AMZ1	51.4327	-1.65492	0.500189	-3.30859	0.000937661	0.0157145
1372	CCBE1	157.448	1.54067	0.465843	3.30727	0.0009421	0.0157774
1373	XYLT1	390.42	0.992316	0.300161	3.30594	0.000946586	0.0158306
1374	EML5	285.43	-1.13794	0.344212	-3.30592	0.000946654	0.0158306
1375	LYPD6B	3018.13	0.881716	0.266732	3.30563	0.000947646	0.0158357
1376	CPEB1	53.7711	-2.01722	0.610289	-3.30535	0.000948567	0.0158396
1377	LOC105369919	70.7902	-1.36262	0.41237	-3.30437	0.000951901	0.0158837
1378	CDKN3	202.027	1.6852	0.510318	3.30225	0.000959115	0.0159849
1379	RPL13AP25	199.132	1.12506	0.340702	3.30218	0.000959357	0.0159849
1380	GRIK4	23.6962	-2.96737	0.898799	-3.30148	0.000961761	0.0160133
1381	LOC105369576	13.6114	-3.72074	1.12739	-3.30031	0.000965771	0.0160684
1382	TCF4	4375.69	0.634303	0.192316	3.29823	0.000972955	0.0161763
1383	AFP	12.0106	-4.66617	1.41498	-3.2977	0.000974815	0.0161955
1384	MAPK8IP2	218.921	-1.50233	0.455903	-3.29528	0.000983239	0.0163236
1385	RPS25P6	290.795	0.851378	0.258442	3.29428	0.000986757	0.016365
1386	LYG2	10.9348	-4.13749	1.25601	-3.29416	0.000987155	0.016365
1387	EFNA1	2697.99	0.634437	0.192656	3.29311	0.000990845	0.0164143
1388	NRIP1	10743.7	-0.97384	0.295758	-3.29269	0.000992342	0.0164273
1389	UNC5C	45.291	-2.17144	0.659903	-3.29054	0.000999937	0.0165411
1390	CHRNA1	12.2466	-4.16665	1.26652	-3.28983	0.00100248	0.0165712
1391	GJC2	41.5686	1.77559	0.540368	3.28589	0.00101661	0.0167806
1392	ESPN	2480.16	0.788626	0.240002	3.28592	0.0010165	0.0167806
1393	BMP2	564.098	-1.07621	0.327604	-3.2851	0.00101947	0.0168037
1394	LTBP2	7074.81	-2.37998	0.724455	-3.28519	0.00101912	0.0168037
1395	RRAS	2710.2	-0.928253	0.282745	-3.28301	0.00102705	0.0169166
1396	IGF1	82.2955	1.65143	0.5032	3.28185	0.0010313	0.0169743
1397	IVD	2787.48	0.707399	0.215603	3.28103	0.00103428	0.0169868
1398	IFITM3	7383.22	-0.833054	0.253886	-3.28121	0.00103362	0.0169868
1399	WNT3A	82.6187	2.51901	0.767674	3.28136	0.00103308	0.0169868
1400	DECR2	317.171	-1.01476	0.309561	-3.27804	0.00104529	0.017147
1401	DENND10	3733.63	0.612137	0.186742	3.27798	0.00104552	0.017147
1402	CISH	106.721	1.40437	0.42845	3.27778	0.00104627	0.0171471
1403	HAS2	229.997	1.5408	0.470136	3.27735	0.00104785	0.0171485
1404	QARS1	15474.8	0.631587	0.192702	3.27753	0.0010472	0.0171485
1405	RPS15A	31697	0.677066	0.206854	3.27316	0.00106351	0.017376
1406	MCM7	1637.24	0.665755	0.203406	3.27303	0.00106402	0.017376
1407	UGT2B17	33.0224	-3.59803	1.09926	-3.27313	0.00106362	0.017376
1408	EMP3	526.755	-1.25376	0.383138	-3.27235	0.00106659	0.0173809
1409	SHISA4	319.774	-1.1721	0.358167	-3.27248	0.00106608	0.0173809
1410	PLPP3	2213.13	0.960081	0.293361	3.2727	0.00106527	0.0173809
1411	RPS26	14696.8	0.921594	0.281681	3.27177	0.00106878	0.0174042
1412	MAP1LC3A	709.998	-0.708661	0.216737	-3.26968	0.00107669	0.0175206
1413	EPHX1	52295.3	0.667919	0.204315	3.26907	0.00107901	0.0175459
1414	HMGN2P46	42.4173	-1.88666	0.577385	-3.26759	0.00108468	0.0176128
1415	HTR3B	124.87	-1.90934	0.584356	-3.26743	0.00108528	0.0176128
1416	CAPN8	288.335	1.19507	0.36576	3.26736	0.00108555	0.0176128
1417	PDZK1IP1	2010.68	-1.22676	0.375478	-3.2672	0.00108619	0.0176128
1418	SHC3	66.3387	-1.60871	0.492493	-3.26646	0.00108901	0.0176461
1419	TMSB4XP8	1046.72	-0.871961	0.266968	-3.26616	0.00109017	0.0176525
1420	CCNB2	532.998	0.827579	0.253624	3.26302	0.00110232	0.0178241
1421	LOC653513	234.738	0.926438	0.283916	3.26308	0.0011021	0.0178241
1422	WFDC2	39613.7	-1.05405	0.323327	-3.26003	0.00111402	0.0179973
1423	POLQ	896.398	1.12339	0.344611	3.25988	0.0011146	0.0179973
1424	RPL18	14278.9	0.67577	0.207362	3.25889	0.00111848	0.0180472
1425	SSR3	11424.6	-0.62727	0.192514	-3.2583	0.00112081	0.0180721
1426	LRP2	51.3101	-1.82906	0.561455	-3.25771	0.00112317	0.0180975
1427	H2AC16	325.042	1.33651	0.410332	3.25715	0.00112538	0.0181203
1428	WSCD2	100.785	1.98051	0.609002	3.25206	0.0011457	0.0184218
1429	GADD45G	91.3185	1.50182	0.461781	3.25224	0.00114498	0.0184218
1430	BEST2	466.898	3.71233	1.14168	3.25164	0.00114741	0.0184364
1431	LOC105376233	398.984	-0.926101	0.284983	-3.24967	0.0011554	0.0185518
1432	ZNF471	645.413	-0.785275	0.24173	-3.24856	0.0011599	0.0185944
1433	DAPK3	1699.72	-0.906436	0.279039	-3.24842	0.00116048	0.0185944
1434	LINC00702	10.743	-5.03387	1.54945	-3.24881	0.00115889	0.0185944
1435	SGIP1	34.2587	-2.28377	0.703142	-3.24795	0.00116241	0.0186124
1436	BTG1	15434.3	0.594812	0.183196	3.24686	0.00116687	0.0186631
1437	KCNJ10	8.71897	-5.71918	1.7615	-3.24678	0.00116721	0.0186631
1438	LINC00601	10.551	-5.12009	1.57716	-3.24641	0.00116871	0.0186742
1439	CBX7	1159.48	0.626126	0.192918	3.24556	0.0011722	0.018717
1440	SLC5A5	736.283	-2.53015	0.779786	-3.24468	0.00117584	0.0187489
1441	HMGN3	7234.08	0.687093	0.21175	3.24483	0.00117523	0.0187489
1442	SLC26A4-AS1	44.8904	-2.34489	0.722734	-3.24448	0.00117665	0.0187489
1443	FPR1	12.0152	-4.57802	1.41145	-3.24349	0.00118077	0.0188015
1444	HELLS	1840.67	0.618671	0.190784	3.24278	0.00118371	0.0188353
1445	PYGB	16664.7	-0.616686	0.190295	-3.24069	0.00119242	0.0189387
1446	HPS5	3772.22	-0.639314	0.197273	-3.24075	0.00119217	0.0189387
1447	LOC105369250	214.67	-1.71461	0.5291	-3.24062	0.00119269	0.0189387
1448	CYTH3	1841.72	-0.644825	0.199019	-3.24002	0.00119521	0.0189656
1449	EMP2	11132.5	0.755789	0.233328	3.23918	0.00119875	0.0190088
1450	RPL3P4	556.077	0.868909	0.268322	3.23831	0.0012024	0.0190534
1451	SNX18P24	30.2593	-3.32723	1.02819	-3.23601	0.00121213	0.0191812
1452	TBX19	91.9825	-1.53643	0.474772	-3.23614	0.00121158	0.0191812
1453	ANAPC1P4	40.5486	-2.18475	0.675985	-3.23195	0.00122947	0.0194423
1454	FABP12	19.9883	2.79738	0.865715	3.23129	0.00123232	0.0194738
1455	OSMR	6749.39	-0.84741	0.262338	-3.23022	0.00123696	0.0195337
1456	DNM3OS	10.678	-3.73339	1.15668	-3.22768	0.001248	0.0196946
1457	UBE2C	337.29	1.24432	0.385596	3.22701	0.00125093	0.0197273
1458	CTSB	126485	-0.907863	0.281364	-3.22665	0.00125248	0.0197382
1459	SELENBP1	9183.29	0.763674	0.236692	3.22644	0.00125341	0.0197392
1460	NCAM1	51.4808	1.89728	0.5881	3.22611	0.00125483	0.0197481
1461	DLK2	493.229	1.11504	0.345673	3.22572	0.00125657	0.019762
1462	PTP4A1	18359.8	-0.721893	0.223852	-3.22487	0.00126032	0.0198073
1463	LYRM7	3371.46	0.592156	0.183649	3.22439	0.00126241	0.0198266
1464	ECSIT	1140.11	0.724812	0.224845	3.2236	0.0012659	0.019868
1465	H19	578.888	3.71712	1.15342	3.22268	0.00126997	0.0199181
1466	CAP1	29549.5	-0.788636	0.244758	-3.2221	0.00127254	0.0199449
1467	CDCA2	395.23	1.05465	0.327484	3.22046	0.00127984	0.0200455
1468	APOE	1035.97	-3.29405	1.02323	-3.21925	0.00128527	0.0201032
1469	NEK2	1061.83	0.657793	0.204326	3.21934	0.00128487	0.0201032
1470	LASP1	20409.7	-0.654507	0.203354	-3.21856	0.00128837	0.020138
1471	RUNX2	1908.54	-0.636121	0.197752	-3.21676	0.00129648	0.020251
1472	SLC7A2	5113.78	0.948718	0.294979	3.21622	0.0012989	0.020275
1473	MFSD10	2536.06	-0.814148	0.253206	-3.21535	0.00130285	0.0203229
1474	IQCH-AS1	500.028	0.879634	0.27366	3.21433	0.0013075	0.0203816
1475	LIPG	4035.97	-0.977229	0.304042	-3.21413	0.00130841	0.0203819
1476	BEND5	90.9442	1.42049	0.44238	3.21103	0.0013226	0.0205891
1477	RPS12	11703.9	0.664318	0.206917	3.21055	0.00132482	0.0206095
1478	FRAT1	415.211	0.805042	0.250782	3.21012	0.0013268	0.0206264
1479	IGFL2	92.4075	-1.70744	0.531996	-3.2095	0.00132965	0.0206568
1480	TMEM106A	190.789	-1.1946	0.372275	-3.20892	0.00133237	0.020685
1481	RPS16	14712.6	0.683168	0.21292	3.20856	0.00133401	0.0206965
1482	RNY1	578.757	-0.906423	0.282628	-3.20712	0.00134069	0.0207862
1483	NEDD4	1774.48	-0.762752	0.23799	-3.20497	0.00135077	0.0209282
1484	POMZP3	723.594	1.03352	0.3226	3.20371	0.00135669	0.0210058
1485	CCDC184	158.132	-1.36202	0.425285	-3.2026	0.00136192	0.0210727
1486	CCN4	26.7702	-2.20278	0.68792	-3.20209	0.00136436	0.0210961
1487	ZMAT3	13508	-0.817616	0.255362	-3.20179	0.00136576	0.0211036
1488	WDR86-AS1	2438.91	-0.753817	0.235526	-3.20057	0.00137155	0.0211788
1489	CDIN1	1909.95	0.637772	0.19934	3.19941	0.00137707	0.0212214
1490	TRIM22	10643.7	-0.718659	0.224606	-3.19964	0.00137597	0.0212214
1491	MAB21L4	1004.02	-1.17702	0.367867	-3.19958	0.0013763	0.0212214
1492	CCNB1IP1	1308.13	0.806608	0.252255	3.1976	0.00138578	0.0213412
1493	PLXNA3	3304.39	-0.921116	0.288166	-3.19648	0.00139115	0.0213952
1494	CLDN1	53240.6	-0.803004	0.251201	-3.19666	0.00139028	0.0213952
1495	KRT7-AS	93.0391	-1.52428	0.477047	-3.19523	0.00139718	0.0214595
1496	FBXO41	206.107	-1.06824	0.334322	-3.19523	0.0013972	0.0214595
1497	C15orf48	1370.24	-1.19739	0.37498	-3.19321	0.001407	0.021538
1498	RPS13	19472	0.68192	0.213506	3.19391	0.0014036	0.021538
1499	DNM1	104.089	1.25251	0.392231	3.19329	0.0014066	0.021538
1500	NAPEPLD	2008.16	0.616742	0.193111	3.19373	0.0014045	0.021538
1501	GFOD1	3635.15	-0.8572	0.268417	-3.19354	0.00140542	0.021538
1502	SNN	1757.08	-0.791528	0.247916	-3.19272	0.0014094	0.0215604
1503	CDH6	346.99	-3.2886	1.03021	-3.19217	0.00141207	0.0215869
1504	PTPRB	160.914	-1.2695	0.397922	-3.19032	0.00142115	0.0216982
1505	TLN1	13764.4	-0.780595	0.244677	-3.1903	0.00142124	0.0216982
1506	TNFRSF11B	104.071	1.36505	0.427943	3.1898	0.00142371	0.0217071
1507	ENPP1	57.5596	-1.51264	0.4742	-3.18988	0.00142332	0.0217071
1508	NXN	5220.31	-0.730313	0.228968	-3.18958	0.00142478	0.0217091
1509	LOC105376526	431.222	0.840211	0.26348	3.18889	0.00142819	0.0217321
1510	LOC105374287	57.2669	-1.78137	0.558599	-3.18899	0.00142773	0.0217321
1511	TNS1	1845.65	1.11489	0.349645	3.18863	0.00142947	0.0217372
1512	H2BC7	1007.24	0.769846	0.24161	3.18632	0.00144097	0.0218976
1513	ISM2	23.7015	-3.08877	0.969531	-3.18584	0.00144333	0.0219189
1514	LINC02701	195.795	1.43777	0.45135	3.18548	0.00144512	0.0219226
1515	H4C8	2018.81	0.778998	0.244552	3.18541	0.00144548	0.0219226
1516	LOC105369326	181.978	1.20282	0.377743	3.18423	0.00145139	0.0219857
1517	SBDSP1	1824.79	-0.72344	0.227197	-3.1842	0.00145155	0.0219857
1518	LZTR1	1398.35	-0.870097	0.273405	-3.18245	0.00146037	0.0221047
1519	PPP1R1B	133.975	1.99432	0.627237	3.17952	0.00147517	0.022314
1520	TSPAN10	208.977	-1.18039	0.371295	-3.17912	0.00147722	0.0223304
1521	AVIL	178.662	1.48488	0.467273	3.17775	0.00148423	0.0224175
1522	UBASH3B	3270.78	0.62082	0.195373	3.17761	0.00148494	0.0224175
1523	CNR1	19.8248	-2.80505	0.882986	-3.17678	0.0014892	0.022467
1524	BAG1	9708.65	0.588547	0.185331	3.17565	0.00149502	0.0225253
1525	NKX3-1	2947.71	1.08786	0.342549	3.17578	0.00149435	0.0225253
1526	TMEM156	45.5084	-2.51019	0.790728	-3.17453	0.00150081	0.0225976
1527	PI4K2A	4440.38	-0.753502	0.237384	-3.17419	0.00150255	0.0226091
1528	TGFB3	1433.37	-0.951854	0.299912	-3.17378	0.00150468	0.0226262
1529	LAPTM4B	10739.5	0.664959	0.209534	3.17352	0.00150605	0.0226321
1530	MRAP2	1759.69	0.756398	0.23839	3.17295	0.001509	0.0226617
1531	EHD2	9895.09	-1.02236	0.322346	-3.17161	0.00151596	0.0227385
1532	HSD17B13	101.02	2.08768	0.658244	3.17158	0.0015161	0.0227385
1533	LOC105372529	32.966	-2.7443	0.865618	-3.17034	0.00152262	0.0228214
1534	BVES	241.985	-3.04909	0.962273	-3.16863	0.00153158	0.0229408
1535	C14orf93	494.804	0.824396	0.260192	3.16842	0.0015327	0.0229426
1536	EIF3E	20422.7	0.681604	0.215139	3.16821	0.00153381	0.0229442
1537	SORBS2	11079.3	-0.611672	0.193122	-3.16729	0.00153866	0.0230018
1538	PSAP	58580.8	-0.757943	0.239429	-3.16563	0.00154747	0.0231184
1539	PRR36	464.888	-0.896795	0.283327	-3.16523	0.00154962	0.0231206
1540	RORC	1504.51	0.627608	0.198272	3.16538	0.00154879	0.0231206
1541	CLDN9	241.849	-1.01068	0.319359	-3.1647	0.00155245	0.0231327
1542	PANK1	1499.63	0.717452	0.226697	3.16481	0.00155183	0.0231327
1543	LOC105371275	17.5848	-3.02317	0.955497	-3.16398	0.00155629	0.0231472
1544	ADAMTSL3	1989.25	1.12456	0.355413	3.16409	0.00155568	0.0231472
1545	TNFRSF10B	5600.86	-0.821245	0.259579	-3.16376	0.00155745	0.0231472
1546	RPS26P25	213.49	1.10273	0.348534	3.1639	0.00155668	0.0231472
1547	ATAD5	271.015	0.899465	0.284392	3.16276	0.0015628	0.0232116
1548	RPL37A	49302	0.661787	0.20927	3.16236	0.00156498	0.0232291
1549	APOL2	2829.6	-0.697181	0.220576	-3.16074	0.00157371	0.0233435
1550	RN7SL5P	2406.02	-0.842903	0.266752	-3.15988	0.00157835	0.0233973
1551	CCDC107	310.522	-0.850328	0.269131	-3.15953	0.00158022	0.0234098
1552	LOC100310756	267.491	1.08123	0.342279	3.15891	0.00158362	0.02343
1553	MYH15	60.0819	1.64675	0.521285	3.15902	0.00158303	0.02343
1554	RPS6KA5	2283.38	0.811859	0.257036	3.15855	0.00158558	0.023444
1555	MICAL1	695.882	-0.984302	0.311663	-3.15822	0.00158735	0.023455
1556	MMP28	2436.69	-1.15006	0.364177	-3.15798	0.00158867	0.0234594
1557	LACTB2	1268.41	-0.726825	0.230251	-3.15667	0.00159584	0.0235501
1558	MBNL3	5573.24	0.593599	0.188077	3.15615	0.00159867	0.0235768
1559	SLC1A4	2909.78	0.829983	0.262996	3.15588	0.00160013	0.0235832
1560	PACSIN3	1712.77	0.591661	0.18758	3.15418	0.00160948	0.0236906
1561	LINC02085	32.5353	-1.91674	0.607657	-3.15432	0.00160875	0.0236906
1562	LUZP1	9082.19	-0.75802	0.240523	-3.15155	0.00162405	0.0238898
1563	SALL2	251.076	1.50021	0.476127	3.15086	0.00162792	0.0239313
1564	BORA	481.544	0.822024	0.261097	3.14835	0.00164197	0.0241225
1565	TESK2	759.118	0.88018	0.279599	3.14801	0.00164389	0.0241352
1566	CATSPERB	601.715	-0.823921	0.261768	-3.14752	0.0016466	0.0241597
1567	GRHL2-DT	639.044	0.762201	0.242261	3.1462	0.00165407	0.024253
1568	RASL11B	156.869	-1.37617	0.437433	-3.14602	0.00165508	0.024253
1569	CD86	59.2803	-1.65603	0.526446	-3.14568	0.00165701	0.0242659
1570	LOC107984316	548.547	0.981234	0.312177	3.1432	0.00167114	0.0244571
1571	PLIN4	152.039	-1.21245	0.385782	-3.14284	0.00167319	0.0244715
1572	AADAC	394.535	1.5339	0.488281	3.14143	0.00168124	0.0245737
1573	MCM2	813.766	0.678021	0.215947	3.13975	0.0016909	0.0246993
1574	FGF11	1317.44	-0.694979	0.221445	-3.13838	0.00169884	0.0247994
1575	RPS9	15213.2	0.725429	0.231196	3.13772	0.00170267	0.0248396
1576	ADA	256.881	-1.1566	0.368728	-3.13672	0.00170852	0.024909
1577	EEF1A1P13	868.063	0.725696	0.231393	3.13621	0.00171147	0.0249363
1578	RCAN2	32.4838	-1.97965	0.631329	-3.13568	0.00171456	0.0249654
1579	LIMD2	112.064	-1.36827	0.436446	-3.13504	0.00171831	0.0250042
1580	IMPA2	3707.47	1.06823	0.340781	3.13465	0.00172061	0.0250218
1581	LPAR3	1737.97	0.902254	0.287904	3.13387	0.00172517	0.0250722
1582	OR1F1	10.1821	-4.3757	1.39699	-3.13224	0.00173479	0.0251856
1583	ARHGAP20	221.91	-1.15551	0.368915	-3.13218	0.00173516	0.0251856
1584	RPS15	26893.3	0.629453	0.201046	3.13089	0.00174275	0.0252377
1585	RGS10	715.291	-0.648088	0.207002	-3.13083	0.00174314	0.0252377
1586	MIR4435-2HG	1987.58	-0.863152	0.275664	-3.13117	0.00174111	0.0252377
1587	H2AC20	2580.01	0.695449	0.222097	3.13128	0.00174046	0.0252377
1588	KLHL5	8302.65	-0.68595	0.219176	-3.12968	0.00174996	0.0253204
1589	GCNT4	1408.65	-0.74307	0.237465	-3.12917	0.001753	0.0253484
1590	SEMA3C	16864.5	-0.655399	0.209548	-3.12768	0.00176195	0.0254618
1591	TUBB	26192.4	-0.837378	0.267748	-3.12749	0.00176307	0.0254621
1592	FOXC1	5384.75	-0.678667	0.217022	-3.12718	0.00176494	0.025473
1593	SREBF1	9306.1	0.664958	0.212688	3.12645	0.00176932	0.0255202
1594	RPLP0	47152.4	0.630433	0.201687	3.1258	0.00177324	0.0255607
1595	MAMDC2	507.028	-1.20461	0.385404	-3.12556	0.00177466	0.0255651
1596	MYO1C	8985.06	-0.825293	0.264354	-3.12193	0.00179669	0.0258663
1597	PTTG1IP	27190.9	-0.69754	0.223465	-3.12147	0.0017995	0.0258767
1598	NRN1	10.0437	-4.9303	1.57956	-3.12132	0.00180042	0.0258767
1599	RN7SL767P	372.713	-0.923425	0.29585	-3.12126	0.0018008	0.0258767
1600	LOC100289206	21.8521	-2.53262	0.811522	-3.12083	0.00180342	0.0258982
1601	CDH19	60.8266	-1.89402	0.606931	-3.12064	0.00180456	0.0258983
1602	H4C2	2292.23	0.697929	0.223777	3.11886	0.00181553	0.0260396
1603	LOC100130691	409.192	0.9936	0.318674	3.11792	0.0018213	0.0261061
1604	RPL19	75726	0.588986	0.188943	3.11727	0.00182536	0.0261479
1605	MT1L	153.814	-1.25827	0.403724	-3.11667	0.00182909	0.0261851
1606	BLVRB	1448.11	0.675059	0.216621	3.11631	0.00183127	0.0262
1607	TPT1	238854	0.580034	0.18618	3.11546	0.00183661	0.02626
1608	CNN2	19374.3	-0.735747	0.236238	-3.11444	0.00184296	0.0263339
1609	DELEC1	22.2627	-2.49069	0.79977	-3.11426	0.00184407	0.0263339
1610	HIP1	1121.95	0.702224	0.225512	3.11391	0.00184628	0.0263491
1611	SEMA3E	1752.81	-0.997675	0.320438	-3.11347	0.00184901	0.0263717
1612	EPPIN	209.389	1.0888	0.349743	3.11315	0.00185104	0.0263842
1613	LOC101926907	175.685	1.13653	0.365208	3.11199	0.00185829	0.0264712
1614	LOC105373174	10.9884	3.82925	1.23071	3.11142	0.00186191	0.0265062
1615	DNAJB9	2706.79	-0.610911	0.196369	-3.11103	0.00186435	0.0265203
1616	ADGRV1	918.537	1.22119	0.392553	3.1109	0.00186521	0.0265203
1617	HLA-DRB1	3883.3	-0.767046	0.246604	-3.11044	0.00186806	0.0265445
1618	OLFML3	50.5204	-2.05156	0.659924	-3.10878	0.00187862	0.026678
1619	DMTN	2135.88	0.787211	0.253241	3.10855	0.00188008	0.0266822
1620	ADARB1	767.75	-0.880305	0.283393	-3.1063	0.00189445	0.0268285
1621	ST3GAL2	449.442	-1.03151	0.332049	-3.10651	0.0018931	0.0268285
1622	LPXN	449.357	-1.02876	0.331146	-3.10667	0.00189206	0.0268285
1623	RNF19A	6387.79	-0.578176	0.186136	-3.1062	0.00189506	0.0268285
1624	PRODH	3563.18	0.686567	0.221089	3.10539	0.00190031	0.02684
1625	KCNG1	226.742	-1.42341	0.458375	-3.10535	0.00190054	0.02684
1626	SKA3	460.1	0.897455	0.288969	3.10572	0.00189817	0.02684
1627	ABCB6	1124.77	0.644704	0.207605	3.10543	0.00190003	0.02684
1628	DLC1	140.734	-1.39965	0.450751	-3.10515	0.00190184	0.0268418
1629	NACAD	44.2619	-1.80902	0.582691	-3.1046	0.00190535	0.0268749
1630	SNORD140	14.3591	-3.22935	1.04034	-3.10415	0.00190829	0.0268998
1631	TMEM178A	597.334	-0.998114	0.321617	-3.10343	0.00191291	0.0269485
1632	CRYM	810.6	-0.751016	0.242077	-3.10239	0.00191968	0.0270272
1633	RP2	2760.84	-0.584218	0.188484	-3.09957	0.00193804	0.0272396
1634	PIR	2102.84	0.833025	0.268776	3.09933	0.00193961	0.0272396
1635	TXNDC16	852.349	0.749829	0.241923	3.09946	0.00193876	0.0272396
1636	COL21A1	1817.49	0.803157	0.259153	3.09916	0.00194069	0.0272396
1637	DNAH5	30315.3	0.830628	0.267991	3.09947	0.00193869	0.0272396
1638	LINC00941	83.407	-2.23221	0.720314	-3.09894	0.00194214	0.0272433
1639	HNRNPA1L3	337.645	0.867955	0.28014	3.0983	0.00194637	0.027286
1640	TRPC1	719.307	-0.832546	0.268737	-3.098	0.00194832	0.0272966
1641	PLTP	3096.79	-0.813972	0.262798	-3.09733	0.00195272	0.0273417
1642	SHISAL1	359.086	-2.6652	0.860809	-3.09616	0.00196047	0.0274267
1643	IL32	1297.32	-2.72355	0.879787	-3.0957	0.00196352	0.0274267
1644	TMEM132B	331.939	1.10483	0.356882	3.09578	0.00196296	0.0274267
1645	MSC	29.1742	-2.75623	0.890346	-3.09569	0.00196357	0.0274267
1646	DGLUCY	2808.35	0.737919	0.238411	3.09515	0.00196712	0.0274596
1647	RPS29	7229.48	0.655185	0.211728	3.09447	0.00197167	0.0275064
1648	RRBP1	17553.9	-0.693697	0.224241	-3.09354	0.00197786	0.0275661
1649	GPR146	72.9697	1.76078	0.569195	3.09346	0.00197835	0.0275661
1650	CTPS1	1666.06	-0.759157	0.245604	-3.09097	0.00199501	0.0277814
1651	PRDX6	14378.3	0.623353	0.201794	3.08906	0.0020079	0.027944
1652	TBC1D8-AS1	79.1519	1.31528	0.425981	3.08766	0.00201737	0.0280588
1653	CLYBL	307.407	0.874634	0.283383	3.08641	0.00202592	0.0281606
1654	RPS3AP6	1067.88	0.826933	0.268031	3.08522	0.00203403	0.0282532
1655	RPL35A	18126.4	0.60223	0.195208	3.08507	0.00203504	0.0282532
1656	CDH11	438.812	-2.88313	0.935228	-3.08281	0.00205054	0.0284512
1657	CYBA	2915.54	-0.732943	0.237779	-3.08245	0.00205306	0.0284691
1658	MUC19	52.0947	-1.47173	0.477573	-3.08168	0.00205836	0.0285081
1659	NBEAP2	1235.69	-1.02345	0.33209	-3.08186	0.00205713	0.0285081
1660	CHI3L2	49.7446	-1.8036	0.585652	-3.07965	0.00207243	0.0286857
1661	KCNT2	30.9919	-1.89505	0.615399	-3.07939	0.00207427	0.0286939
1662	MIS18A	545.62	0.678681	0.220547	3.07727	0.00208909	0.0288295
1663	DIAPH3	471.201	-0.890852	0.289483	-3.07739	0.00208824	0.0288295
1664	LOC105373680	15.7669	-3.31081	1.0758	-3.07754	0.00208715	0.0288295
1665	PLK3	476.306	-1.15991	0.376901	-3.0775	0.00208744	0.0288295
1666	CDC42EP5	566.94	-0.915573	0.297921	-3.07321	0.00211772	0.029207
1667	ZNF30	227.484	0.836425	0.272286	3.07186	0.00212729	0.0292688
1668	LOC729839	173.317	-1.10878	0.360938	-3.07193	0.0021268	0.0292688
1669	CD276	4172.99	-0.850937	0.276975	-3.07225	0.00212449	0.0292688
1670	DLGAP5	589.877	0.943042	0.306963	3.07217	0.00212507	0.0292688
1671	MAML3	2500.96	0.63051	0.205288	3.07135	0.00213093	0.0293013
1672	SLC12A8	913.26	-1.10774	0.360839	-3.0699	0.00214131	0.0294263
1673	RPL22	10697.6	0.632336	0.206035	3.06907	0.00214728	0.0294907
1674	KIF20A	979.232	0.780566	0.25436	3.06875	0.00214957	0.0295046
1675	C2CD4B	115.874	1.41574	0.461444	3.06807	0.00215443	0.0295537
1676	MUC1	42849	-0.627796	0.204664	-3.06746	0.0021589	0.0295972
1677	AQP4	716.688	0.797872	0.260174	3.06669	0.00216442	0.0296553
1678	ZNF876P	402.445	-1.11996	0.365248	-3.0663	0.00216729	0.0296769
1679	PLK4	1870.85	0.652625	0.212966	3.06446	0.00218062	0.0298416
1680	RNF165	125.175	1.24225	0.405438	3.06397	0.00218419	0.029855
1681	KCTD4	38.4846	-3.00053	0.97928	-3.06401	0.00218388	0.029855
1682	HUNK	523.857	2.52929	0.82588	3.06254	0.00219469	0.0299806
1683	CA11	446.802	0.873809	0.285363	3.0621	0.00219793	0.030007
1684	LOC105370370	9.07362	-4.89682	1.59929	-3.06187	0.00219959	0.0300119
1685	PCLAF	247.985	1.09113	0.356664	3.05927	0.00221874	0.0302552
1686	NGF	20.6498	-2.61804	0.856091	-3.05813	0.0022272	0.0303526
1687	ENPP3	449.101	1.3474	0.44067	3.05762	0.00223099	0.0303862
1688	ITGBL1	422.802	-4.1716	1.36463	-3.05695	0.00223602	0.0304367
1689	LOC105370998	156.782	-1.12705	0.368785	-3.05613	0.00224215	0.030502
1690	GKAP1	242.288	0.838148	0.274304	3.05555	0.00224651	0.0305432
1691	SIX2	4516.72	0.74731	0.244601	3.05523	0.00224889	0.0305575
1692	H2BC8	1673.85	0.706427	0.231308	3.05405	0.00225774	0.0306415
1693	NEB	189.72	-1.20533	0.394658	-3.05411	0.00225728	0.0306415
1694	CHN1	66.1696	-1.59595	0.52282	-3.05259	0.00226878	0.0307731
1695	CAMKK1	194.572	1.03871	0.340352	3.05186	0.00227431	0.03083
1696	MRTFB	12964.8	0.863829	0.283126	3.05104	0.00228051	0.0308958
1697	DIPK1A	1969.47	-0.759843	0.249155	-3.04968	0.00229084	0.0310174
1698	IMPDH2	4736.92	0.630463	0.206753	3.04936	0.00229329	0.0310323
1699	VSNL1	2312.13	0.684782	0.224716	3.04733	0.00230884	0.0312244
1700	EEF1D	7078.66	0.581202	0.19082	3.04581	0.00232055	0.0313643
1701	PLEKHF1	902.149	-0.73488	0.24131	-3.04538	0.00232383	0.0313901
1702	CFL1	24270	-0.633308	0.208007	-3.04464	0.00232957	0.0314492
1703	MCAM	3754.82	-2.31566	0.760656	-3.04429	0.0023323	0.0314676
1704	FOXG1	749.042	0.779132	0.256075	3.0426	0.00234547	0.0316267
1705	ACADL	243.451	1.20508	0.396111	3.04227	0.00234802	0.0316425
1706	RAB8B	2702.45	-0.639868	0.210352	-3.0419	0.00235093	0.031647
1707	NES	68.6384	-1.6971	0.557913	-3.04187	0.00235111	0.031647
1708	RPL10	56023.5	0.735744	0.241973	3.0406	0.00236109	0.03167
1709	EEF2	161938	0.680412	0.223747	3.04099	0.00235805	0.03167
1710	NUPR1	5038.66	0.528968	0.17396	3.04074	0.00235994	0.03167
1711	CDC42EP2	552.595	-0.89024	0.292765	-3.0408	0.00235953	0.03167
1712	RASSF4	945.36	-0.884487	0.290809	-3.04147	0.00235427	0.03167
1713	SLC2A6	247.183	-3.37751	1.11074	-3.04077	0.00235974	0.03167
1714	GALNT8	69.7747	2.06331	0.678662	3.04027	0.0023637	0.0316865
1715	KCNB1	153.977	-1.20498	0.396394	-3.03985	0.00236698	0.0316935
1716	HJURP	178.541	1.38552	0.455779	3.03989	0.00236664	0.0316935
1717	SPAG5	530.267	0.77033	0.253507	3.0387	0.00237602	0.0317961
1718	EIF4E3	2956.9	-0.576253	0.189712	-3.03751	0.00238541	0.0319031
1719	PLBD2	9298.62	-0.792817	0.261041	-3.03714	0.00238835	0.0319238
1720	ISL1	524.434	1.14088	0.375668	3.03695	0.00238984	0.0319252
1721	CTAGE3P	41.1213	1.85727	0.611721	3.03614	0.00239629	0.0319928
1722	PTPRJ	6394.79	-0.601758	0.198264	-3.03514	0.00240425	0.0320805
1723	FBXO27	803.927	0.663115	0.218498	3.03488	0.00240633	0.0320895
1724	RPS11	50147.3	0.622915	0.205271	3.0346	0.00240858	0.0321009
1725	OAS2	10395.9	-0.933524	0.307732	-3.03356	0.00241687	0.0321927
1726	MAP2K6	1860.78	0.910654	0.300238	3.03311	0.00242046	0.0322138
1727	FAM222A	2485.93	0.763176	0.251632	3.0329	0.00242214	0.0322138
1728	RN7SL630P	48.6581	-1.99692	0.658432	-3.03284	0.00242266	0.0322138
1729	CDRT1	678.945	-1.08665	0.358423	-3.03175	0.0024314	0.0323113
1730	LOC100507006	62.9461	1.36035	0.44889	3.03047	0.00244172	0.0324297
1731	OSGIN1	889.096	-0.852465	0.281481	-3.0285	0.00245771	0.0326232
1732	SOX4	22705.5	-0.631572	0.208603	-3.02762	0.00246486	0.0326992
1733	LOC107986182	38.1396	-2.18639	0.722443	-3.02639	0.00247494	0.032814
1734	H1-5	3031.43	1.94454	0.642649	3.02581	0.00247966	0.0328576
1735	ITGB5	8964.45	-0.710499	0.234858	-3.02523	0.00248441	0.0329016
1736	PKN1	1866.56	-0.573863	0.189826	-3.0231	0.00250199	0.0330966
1737	TBC1D2	8378.84	-0.698721	0.231127	-3.0231	0.00250202	0.0330966
1738	CHRNB1	608.677	-0.710488	0.235077	-3.02236	0.00250808	0.0331578
1739	LOC105372652	111.856	-1.4531	0.480978	-3.02113	0.00251836	0.0331954
1740	EBPL	2254.6	0.65833	0.217931	3.02082	0.00252091	0.0331954
1741	SNAI2	4496.25	-0.86553	0.286506	-3.02099	0.00251953	0.0331954
1742	ZNF138	788.181	0.706542	0.233905	3.02063	0.00252248	0.0331954
1743	H2BC3	270.949	1.56693	0.51874	3.02064	0.00252241	0.0331954
1744	GPR155	1360.95	1.00073	0.33127	3.0209	0.00252025	0.0331954
1745	CAPN13	47392.4	-0.644481	0.21331	-3.02133	0.00251665	0.0331954
1746	RPE65	68.8879	1.79868	0.59531	3.02141	0.00251602	0.0331954
1747	SLC9B2	544.958	-0.78395	0.259753	-3.01806	0.00254402	0.0334596
1748	IRF2BPL	4996.6	0.572452	0.189692	3.0178	0.00254617	0.0334688
1749	RPL7P1	193.2	0.91676	0.303838	3.01726	0.00255069	0.033509
1750	PSRC1	159.628	1.17566	0.389866	3.01554	0.00256524	0.0336808
1751	STEAP4	22910.6	-0.779952	0.25867	-3.01523	0.00256782	0.0336955
1752	MAPK13	6228.53	0.618549	0.205201	3.01435	0.00257529	0.0337742
1753	OPCML	90.9538	1.67736	0.556704	3.01303	0.00258657	0.0339028
1754	MYL6B	556.38	0.674946	0.224057	3.01239	0.00259198	0.0339543
1755	WWP1-AS1	53.5825	-1.39099	0.461791	-3.01216	0.00259396	0.0339609
1756	MDM4	2010.2	0.723098	0.240113	3.01149	0.00259972	0.034017
1757	CLCNKB	82.0801	1.58502	0.526355	3.0113	0.00260128	0.034018
1758	CTDSPL	7728.05	0.620799	0.206212	3.01049	0.00260824	0.0340896
1759	FRRS1L	15.1052	-3.05902	1.01693	-3.0081	0.00262885	0.0343394
1760	LPAR6	1532.18	0.673789	0.224012	3.00783	0.00263117	0.0343502
1761	CCND2-AS1	33.7202	-2.21135	0.735296	-3.00743	0.00263468	0.034362
1762	ADAMTS15	407.631	-1.3966	0.464389	-3.00738	0.00263506	0.034362
1763	TPX2	1103.92	0.654685	0.217893	3.00462	0.00265913	0.0345867
1764	RAB3D	11825.3	0.582457	0.193859	3.00454	0.00265983	0.0345867
1765	RN7SL174P	273.985	-0.867868	0.288824	-3.00483	0.0026573	0.0345867
1766	LPCAT1	1481.38	-0.779071	0.259257	-3.00501	0.00265568	0.0345867
1767	PDZRN3	137.887	-1.88759	0.628196	-3.00477	0.00265778	0.0345867
1768	IQANK1	2814.77	0.695293	0.231437	3.00425	0.00266237	0.0346003
1769	PDCD6IPP2	25.0463	-2.29755	0.765819	-3.00012	0.00269872	0.0350131
1770	HTRA1	1473.21	-0.889335	0.296458	-2.99986	0.002701	0.0350131
1771	GTF2IRD1	2877.55	0.566588	0.188859	3.00006	0.00269926	0.0350131
1772	ARSB	887.051	-0.750901	0.250319	-2.99978	0.00270175	0.0350131
1773	SPTBN1	55185.6	-0.756542	0.252186	-2.99994	0.00270033	0.0350131
1774	SOX21-AS1	1625.25	0.583787	0.194716	2.99815	0.00271626	0.0351615
1775	LMO1	35.3849	1.9143	0.638494	2.99816	0.00271617	0.0351615
1776	RPL23A	29649.7	0.602129	0.200888	2.99734	0.00272345	0.0352346
1777	FGF1	833.602	-0.914651	0.305263	-2.99627	0.00273307	0.0353341
1778	LOC100996720	15.1956	3.45426	1.1529	2.99614	0.00273421	0.0353341
1779	CACNG4	736.672	-1.03597	0.345833	-2.99558	0.00273924	0.0353768
1780	LOC105375036	45.1627	1.63856	0.547019	2.99543	0.0027406	0.0353768
1781	UBE2FP1	125.294	-1.2633	0.422128	-2.99269	0.00276532	0.0356759
1782	KREMEN1	6213.19	0.647229	0.216315	2.99207	0.00277096	0.0357167
1783	KCNN4	362.001	-1.19511	0.399485	-2.99161	0.00277506	0.0357167
1784	DUSP3	5589.43	-0.767331	0.256505	-2.99148	0.00277625	0.0357167
1785	MBLAC2	1249.83	0.619803	0.207183	2.99157	0.00277546	0.0357167
1786	WNT7A	196.232	-3.03728	1.01524	-2.99168	0.00277443	0.0357167
1787	YWHAH	9323.35	-0.604064	0.202128	-2.98853	0.00280322	0.0360434
1788	KCTD12	5927.89	-0.913642	0.305799	-2.98772	0.00281065	0.0361187
1789	RN7SL411P	1101.48	-0.637805	0.213519	-2.98712	0.00281622	0.03617
1790	MYL12A	27443.6	-0.530455	0.177676	-2.98552	0.00283095	0.036339
1791	AUTS2	8903.59	0.548948	0.183884	2.9853	0.00283297	0.0363446
1792	ITGA1	750.937	-2.35198	0.788088	-2.98441	0.00284125	0.0364305
1793	ABHD4	4343.26	0.549489	0.184157	2.9838	0.00284693	0.0364829
1794	ZSCAN31	2158.81	0.610969	0.204797	2.98329	0.00285169	0.0365235
1795	DNER	1022.66	-0.740572	0.248336	-2.98214	0.00286241	0.0366404
1796	HMGN2P5	478.504	0.751279	0.251961	2.98173	0.00286622	0.0366688
1797	SGSM1	116.916	-1.28444	0.430858	-2.98112	0.00287193	0.0367214
1798	SHROOM3	14618.1	-0.577947	0.193911	-2.98047	0.00287809	0.0367797
1799	NCF2	3633.95	-0.602772	0.202257	-2.98023	0.00288033	0.0367879
1800	COLGALT1	4975.75	-0.660223	0.221595	-2.97942	0.00288797	0.0368649
1801	HOMER3	2526.07	-1.00726	0.338356	-2.97693	0.00291149	0.0371445
1802	PARP14	18679.8	-0.677289	0.22757	-2.97618	0.00291866	0.0372153
1803	APLP1	55.711	-2.023	0.679809	-2.97584	0.00292189	0.0372302
1804	HEIH	1225.9	0.604946	0.203306	2.97554	0.00292469	0.0372302
1805	COQ8A	1805.8	0.659094	0.221498	2.97562	0.00292399	0.0372302
1806	IER3	2496.92	-0.9208	0.309513	-2.975	0.00292988	0.0372648
1807	NPHP3-AS1	10.5656	-3.7194	1.25025	-2.97492	0.00293065	0.0372648
1808	LRRC32	50.4905	-2.44309	0.821366	-2.97442	0.00293545	0.0372876
1809	EHD3	2790.11	-0.989125	0.332547	-2.97439	0.00293568	0.0372876
1810	TRA	934.849	-0.945666	0.318299	-2.971	0.00296831	0.0376811
1811	TNFAIP3	4058.19	-0.688255	0.231778	-2.96945	0.00298331	0.0378507
1812	C2orf88	39.43	-1.9616	0.660872	-2.96819	0.00299556	0.0379851
1813	METTL7A	20663.6	0.871896	0.293783	2.96783	0.00299914	0.0380095
1814	PLXDC2	5020.32	-0.720654	0.243153	-2.96378	0.00303883	0.0384913
1815	HTR1F	40.2894	2.55801	0.863224	2.96332	0.0030434	0.038528
1816	SLC9A3	881.942	1.10006	0.371303	2.96271	0.00304942	0.0385829
1817	KIAA1671	13603.9	0.580982	0.196116	2.96245	0.00305205	0.0385916
1818	LOC100506476	112.646	1.53257	0.517357	2.9623	0.00305347	0.0385916
1819	SNAP91	18.3892	-2.86633	0.967674	-2.96208	0.00305567	0.0385982
1820	ZNF248	1058	0.604896	0.204264	2.96134	0.00306307	0.0386704
1821	SLC13A2	1286.52	1.02521	0.346235	2.96101	0.00306628	0.0386897
1822	MPP7	11007.1	0.591927	0.199932	2.96065	0.00306994	0.0387008
1823	RGS20	274.82	-1.16286	0.39278	-2.96059	0.00307053	0.0387008
1824	KIAA0040	2033.14	-0.725005	0.244929	-2.96006	0.00307581	0.038746
1825	PHACTR3	231.24	-1.03501	0.349748	-2.9593	0.00308343	0.0388208
1826	LOC105370353	27.679	-3.00543	1.01591	-2.95836	0.0030928	0.0389105
1827	CLDN10	8390.77	-0.753192	0.254608	-2.95825	0.00309394	0.0389105
1828	NSD2	3366.91	0.569843	0.19276	2.95622	0.0031143	0.0391451
1829	NAV1	6609.37	-0.885243	0.299511	-2.95563	0.00312029	0.039199
1830	RPS14	32166.5	0.645805	0.218521	2.95534	0.00312321	0.0392143
1831	EPHB3	2309.12	0.548791	0.185842	2.953	0.00314697	0.039491
1832	SLC29A2	223.221	0.925075	0.313296	2.95272	0.00314986	0.0395057
1833	MED28	4656.72	0.538775	0.182481	2.95249	0.00315221	0.0395136
1834	EIF3F	10527.3	0.563488	0.190871	2.95219	0.00315528	0.0395305
1835	SEMA6D	308.772	1.37338	0.465461	2.95058	0.00317182	0.0397161
1836	LOC105371480	84.0663	-1.18367	0.401241	-2.95003	0.00317743	0.0397646
1837	ADAMTSL4	461.111	-1.31637	0.446414	-2.94877	0.00319039	0.0399051
1838	C1QTNF1	211.246	-2.7375	0.928559	-2.94812	0.00319716	0.039968
1839	MAP7D1	8103.5	-0.779179	0.264327	-2.94779	0.00320054	0.0399885
1840	ADRA1B	44.4184	-1.69128	0.574053	-2.94622	0.00321689	0.0401709
1841	FAM89A	150.455	-1.2629	0.428801	-2.94518	0.00322769	0.0402838
1842	RPL27A	19695.4	0.593207	0.201496	2.94401	0.0032399	0.0403923
1843	ACOX2	217.068	0.960555	0.32626	2.94414	0.00323856	0.0403923
1844	N4BP2L1	415.946	0.78871	0.267972	2.94325	0.00324783	0.0404693
1845	KIF11	1173.15	0.869789	0.295562	2.94283	0.00325224	0.0405022
1846	CKMT1A	273.942	0.913481	0.310646	2.94058	0.00327594	0.0407754
1847	RPS10	4322.13	0.618277	0.210326	2.93961	0.00328627	0.0408818
1848	TMEM181	6705.07	-0.575483	0.195782	-2.93941	0.00328835	0.0408855
1849	NMUR1	12.0252	-3.12428	1.06364	-2.93735	0.00331027	0.0411357
1850	RAB11FIP5	2412.59	-0.782235	0.266356	-2.9368	0.00331621	0.0411873
1851	ZBTB44-DT	26.1529	2.26481	0.771302	2.93635	0.00332098	0.0412242
1852	C2CD5	4414.43	0.560924	0.191079	2.93557	0.0033294	0.0413065
1853	MYOCD	26.2013	-2.71363	0.924481	-2.9353	0.00333224	0.0413194
1854	LOC107985072	35.1693	-2.05443	0.700174	-2.93417	0.00334436	0.0414473
1855	LIMA1	18746.1	-0.666215	0.227192	-2.93238	0.00336375	0.0416651
1856	PLEKHG4	100.977	1.50895	0.514785	2.93122	0.00337635	0.0417761
1857	ANLN	3911.92	0.574622	0.196024	2.93138	0.00337458	0.0417761
1858	TNFRSF11A	544.431	-0.896065	0.305848	-2.92977	0.00339216	0.0419355
1859	NUDT21	12862.1	0.53868	0.183869	2.9297	0.00339288	0.0419355
1860	ATP6V1B1	1423.77	1.02264	0.349151	2.92893	0.00340127	0.0420167
1861	SOCS7	2378.71	0.541181	0.184795	2.92855	0.00340552	0.0420466
1862	VAV2	2123.37	-0.819112	0.279867	-2.92679	0.0034248	0.0422619
1863	HIC2	182.242	-0.90604	0.309607	-2.92642	0.0034289	0.0422897
1864	CDC45	69.9682	1.33242	0.455347	2.92616	0.00343173	0.042302
1865	EXT2	7484.08	-0.59099	0.201983	-2.92594	0.00343417	0.0423093
1866	SHOC1	225.379	-0.814983	0.278563	-2.92567	0.00343715	0.0423234
1867	ARHGAP31	1150.05	-0.836772	0.286087	-2.92489	0.00344581	0.0424073
1868	VSTM2L	11932.3	-0.710923	0.24318	-2.92344	0.00346189	0.0425824
1869	UNC5B-AS1	938.171	0.762799	0.260952	2.92313	0.00346527	0.0426011
1870	PLLP	2162.08	0.677021	0.231669	2.92236	0.00347389	0.0426842
1871	YWHAG	21369.7	-0.632072	0.21631	-2.92206	0.0034772	0.0427021
1872	EBF3	28.655	-2.07102	0.708878	-2.92154	0.00348302	0.0427507
1873	GADD45A	2244.84	-0.785751	0.268988	-2.92113	0.0034876	0.0427841
1874	PRRG1	1489.09	-0.704852	0.241328	-2.92072	0.00349225	0.0428124
1875	LOC101928817	13184	0.606853	0.207784	2.9206	0.00349363	0.0428124
1876	SLC22A15	827.411	-0.886331	0.303553	-2.91986	0.00350191	0.0428909
1877	PDIK1L	1688.2	0.641248	0.219633	2.91963	0.00350448	0.0428995
1878	NR1H3	347.307	0.835314	0.286211	2.91852	0.00351696	0.0430127
1879	HYAL1	733.558	1.12046	0.38392	2.91848	0.00351747	0.0430127
1880	DLEU1	714.13	0.785867	0.269361	2.91752	0.00352823	0.0431213
1881	MCM6	873.189	0.749128	0.256819	2.91695	0.00353471	0.0431776
1882	GRN	19787	-0.729842	0.250275	-2.91616	0.00354369	0.0432215
1883	AS3MT	10.9859	3.46672	1.18876	2.91625	0.00354269	0.0432215
1884	SDCBP	12332.7	-0.589616	0.202191	-2.91614	0.00354395	0.0432215
1885	KCNK5	2660.85	0.737642	0.253064	2.91485	0.00355863	0.0433775
1886	GREB1L	61.253	-1.65083	0.566745	-2.91282	0.00358179	0.0436136
1887	CAVIN2	479.384	-1.00096	0.343625	-2.91294	0.00358042	0.0436136
1888	LOC100128340	78.9555	1.87872	0.645126	2.91218	0.00358921	0.0436577
1889	TXNIP	99301.7	0.601346	0.206483	2.91233	0.00358745	0.0436577
1890	POM121B	156.133	-1.26237	0.433841	-2.90976	0.00361704	0.0439728
1891	SPDEF	1556.33	-0.709741	0.244085	-2.90777	0.00364017	0.0442307
1892	PHLDA1	7152.2	-2.52194	0.867382	-2.90753	0.00364297	0.0442412
1893	SPC25	71.0034	1.6886	0.580924	2.90675	0.00365206	0.0443282
1894	PTPRQ	239.189	-1.11312	0.383089	-2.90565	0.00366492	0.0444609
1895	DUSP10	4357.63	-0.622497	0.214348	-2.90415	0.00368257	0.0446515
1896	TES	9113.8	-0.674521	0.232374	-2.90274	0.00369909	0.044828
1897	ZYX	11076.8	-0.874607	0.301363	-2.90217	0.00370584	0.0448861
1898	RPL24	23024.3	0.545322	0.187924	2.90183	0.00370995	0.0449123
1899	SLC35C1	4354.46	-0.83718	0.288554	-2.9013	0.00371619	0.0449168
1900	COL13A1	24.8979	-2.057	0.708974	-2.90138	0.00371522	0.0449168
1901	GAS5	2817.72	0.782846	0.269799	2.90159	0.0037127	0.0449168
1902	CD6	151.181	1.10758	0.381783	2.90108	0.00371875	0.0449241
1903	CD70	21.5794	-2.44039	0.841414	-2.90034	0.00372753	0.0449903
1904	GSEC	57.0687	-1.49661	0.516021	-2.90029	0.00372814	0.0449903
1905	DOCK3	237.226	-0.977374	0.337125	-2.89915	0.00374179	0.0451313
1906	RPS20	47140.6	0.592401	0.204366	2.89872	0.00374688	0.0451689
1907	MAP3K9	4526.52	-0.779571	0.268969	-2.89837	0.00375113	0.0451965
1908	AGAP2	28.698	-2.04978	0.707545	-2.89703	0.00376715	0.0453574
1909	VSIR	4211.49	-0.738532	0.254937	-2.89692	0.00376844	0.0453574
1910	RPL37AP1	25.7705	1.97316	0.681309	2.89613	0.00377797	0.0454367
1911	PIMREG	48.3914	1.71329	0.591598	2.89605	0.00377898	0.0454367
1912	OSBPL7	634.101	-0.681622	0.2354	-2.8956	0.00378438	0.0454779
1913	FAM111B	902.508	2.43199	0.83998	2.8953	0.00378795	0.045497
1914	LOC105370485	57.4206	1.34447	0.46442	2.89494	0.0037923	0.0455254
1915	SNORA50B	10.8467	-3.48346	1.20376	-2.89382	0.00380581	0.0456638
1916	C2orf72	18.2367	-2.64989	0.916125	-2.8925	0.00382194	0.0458334
1917	LOC107985745	21.6803	2.50611	0.866812	2.89119	0.0038379	0.0460008
1918	CD36	28490.4	0.705098	0.243896	2.89098	0.00384043	0.0460071
1919	CRISPLD1	837.039	-0.741315	0.25653	-2.88978	0.00385509	0.0461587
1920	LPAR5	864.981	0.845384	0.29308	2.88449	0.00392053	0.0469177
1921	TPTE2P6	90.2007	1.65494	0.573796	2.8842	0.00392411	0.0469178
1922	PAAF1	1286.68	0.558112	0.193524	2.88394	0.00392736	0.0469178
1923	EFNA5	4220.5	-0.633908	0.219805	-2.88395	0.00392723	0.0469178
1924	CLDN11	26.6825	-2.58329	0.895784	-2.88383	0.00392871	0.0469178
1925	IFIT5	3329.29	-0.686062	0.23802	-2.88237	0.00394696	0.0470688
1926	OR2I1P	18.5992	-2.93565	1.0185	-2.88233	0.00394749	0.0470688
1927	DGUOK-AS1	71.1941	1.32893	0.461054	2.88237	0.00394698	0.0470688
1928	ABCA17P	10.0304	-3.63416	1.26156	-2.88068	0.00396816	0.0472906
1929	IPO5P1	991.846	0.68548	0.238025	2.87986	0.00397853	0.0473802
1930	RFC3	512.039	0.734793	0.255158	2.87976	0.0039798	0.0473802
1931	TTC39C	4754.7	0.576033	0.200105	2.87865	0.00399379	0.0474485
1932	CUTALP	974.126	0.648268	0.225182	2.87886	0.00399119	0.0474485
1933	DEF6	691.93	0.720107	0.250153	2.87867	0.00399361	0.0474485
1934	LOC105374027	35.1227	-1.7724	0.615655	-2.87889	0.00399081	0.0474485
1935	FSTL1	10578.6	-0.782557	0.27187	-2.87842	0.00399673	0.0474588
1936	HMGA2	1511.64	-0.712699	0.247665	-2.87768	0.00400613	0.0474723
1937	DOCK8-AS1	57.8801	-1.62943	0.56621	-2.87778	0.00400489	0.0474723
1938	NR2F1	634.81	-1.04053	0.361527	-2.87816	0.00399998	0.0474723
1939	MOB3C	1116.63	0.626302	0.217624	2.87791	0.00400324	0.0474723
1940	SLC30A7	6948.4	-0.680644	0.236613	-2.87661	0.00401972	0.0476088
1941	ADGRG6	3137.98	0.659952	0.229449	2.87624	0.0040244	0.0476397
1942	AGAP2-AS1	117.977	-1.42057	0.493973	-2.87581	0.00402989	0.0476555
1943	PABPC1	135910	0.490688	0.170624	2.87585	0.00402947	0.0476555
1944	LOC646665	19.6562	-2.56489	0.892118	-2.87506	0.00403956	0.0477208
1945	PRRG4	18742	0.615312	0.214006	2.87521	0.00403758	0.0477208
1946	VAV1	1097.45	-0.673719	0.234352	-2.87482	0.00404259	0.0477321
1947	ADAM8	186.43	-1.09496	0.380975	-2.87411	0.0040517	0.047815
1948	NPC1	6072.9	-0.754377	0.262549	-2.87328	0.00406227	0.0479152
1949	GALNT6	965.523	-2.36117	0.821941	-2.87267	0.00407018	0.0479839
1950	SLC26A2	27448.5	0.850316	0.296097	2.87175	0.00408207	0.0480993
1951	PCDH9	870.101	2.23039	0.777141	2.86999	0.00410482	0.0483426
1952	PRIM1	291.915	1.1636	0.405465	2.86978	0.00410761	0.0483506
1953	LHFPL1	120.642	1.02776	0.358388	2.86774	0.00413416	0.0486383
1954	SPAG17	5803.37	0.681203	0.237612	2.86687	0.00414549	0.0487467
1955	STK17A	7271.65	-0.680548	0.23741	-2.86656	0.00414962	0.0487703
1956	C9orf152	2542.56	0.619663	0.216228	2.86578	0.0041598	0.048815
1957	ELAVL2	123.249	-1.1997	0.418624	-2.86582	0.00415936	0.048815
1958	KLF7	3455.86	-0.905282	0.315873	-2.86597	0.00415732	0.048815
1959	TPST1	1979.03	-0.583504	0.203695	-2.86459	0.00417545	0.0489736
1960	CDKL5	2246.13	-0.579875	0.202481	-2.86385	0.00418523	0.0490633
1961	ABCA7	3305.68	-0.882418	0.308227	-2.86289	0.00419802	0.04918
1962	PHYHIPL	10.9269	-3.28141	1.14623	-2.86278	0.00419947	0.04918
1963	MYO5C	13215.4	0.557922	0.194948	2.8619	0.00421113	0.0492915
1964	OTULINL	108.367	-1.34778	0.471015	-2.86144	0.00421726	0.0493381
1965	ATP5PBP1	17.3601	2.57203	0.899176	2.86043	0.00423063	0.0494693
1966	ARSA	1322.69	-0.616272	0.215511	-2.85959	0.00424191	0.049576
1967	TMCC2	1006.99	0.835736	0.292299	2.85919	0.00424728	0.0496135
1968	KIAA1549L	591.264	-2.92289	1.02269	-2.85804	0.00426265	0.0497678
1969	LINC02038	176.306	-1.09924	0.384781	-2.85679	0.00427948	0.0499388
1970	FNDC4	207.098	-1.02281	0.358057	-2.85655	0.00428272	0.0499513
1971	BSN	54.5243	-1.4754	0.516578	-2.8561	0.00428877	0.0499965

## Sheet: Table S5
Table 5: Significant Ingenuity Canonical Pathways that are found from analysis of significant differentially expressed genes between Control Mock and AD mock
Serial no	Ingenuity Canonical Pathways	-log(p-value)	Ratio	z-score
1	Pulmonary Fibrosis Idiopathic Signaling Pathway	8.85	7,76E−02	-3.128
2	ILK Signaling	6.89	8,67E−02	-1.387
3	Hepatic Fibrosis / Hepatic Stellate Cell Activation	6.34	8,42E−02	#NUM!
4	Osteoarthritis Pathway	5.85	7,33E−02	-0.277
5	Tumor Microenvironment Pathway	5.28	7,87E−02	-1.941
6	Actin Cytoskeleton Signaling	4.41	6,25E−02	-2.111
7	Chondroitin Sulfate Biosynthesis	4.32	1,32E−01	-1.89
8	Inhibition of Matrix Metalloproteases	4.22	1,58E−01	0.447
9	Dermatan Sulfate Biosynthesis	4.21	1,27E−01	-1.89
10	Caveolar-mediated Endocytosis Signaling	4.17	1,07E−01	#NUM!
11	Dermatan Sulfate Biosynthesis (Late Stages)	3.97	1,43E−01	-2.449
12	Wound Healing Signaling Pathway	3.88	5,88E−02	-2.673
13	Chondroitin Sulfate Biosynthesis (Late Stages)	3.8	1,33E−01	-2.449
14	Heparan Sulfate Biosynthesis	3.62	1,03E−01	-1.89
15	Agranulocyte Adhesion and Diapedesis	3.62	6,22E−02	#NUM!
16	Signaling by Rho Family GTPases	3.4	5,28E−02	-1.155
17	Integrin Signaling	3.39	5,85E−02	-1.155
18	GP6 Signaling Pathway	3.33	7,26E−02	-2.333
19	Virus Entry via Endocytic Pathways	3.22	7,77E−02	#NUM!
20	MSP-RON Signaling Pathway	3.19	1,03E−01	#NUM!
21	RHOGDI Signaling	3.15	5,5E−02	0.632
22	Leukocyte Extravasation Signaling	3.13	5,82E−02	-1
23	Paxillin Signaling	3.13	7,55E−02	-0.816
24	Heparan Sulfate Biosynthesis (Late Stages)	3.07	9,84E−02	-2.449
25	Human Embryonic Stem Cell Pluripotency	3.07	6,13E−02	#NUM!
26	Intrinsic Prothrombin Activation Pathway	3.06	1,22E−01	-1.342
27	Role Of Osteoblasts In Rheumatoid Arthritis Signaling Pathway	3.04	5,36E−02	-1.155
28	Role Of Osteoclasts In Rheumatoid Arthritis Signaling Pathway	2.99	4,79E−02	-1.387
29	MSP-RON Signaling In Cancer Cells Pathway	2.97	6,47E−02	-0.333
30	Sertoli Cell-Sertoli Cell Junction Signaling	2.89	5,45E−02	#NUM!
31	Remodeling of Epithelial Adherens Junctions	2.89	9,09E−02	#NUM!
32	MSP-RON Signaling In Macrophages Pathway	2.88	6,9E−02	0.707
33	Agrin Interactions at Neuromuscular Junction	2.82	8,82E−02	-2.236
34	Hepatic Fibrosis Signaling Pathway	2.76	4,11E−02	-1.941
35	Axonal Guidance Signaling	2.72	3,86E−02	#NUM!
36	Leukotriene Biosynthesis	2.63	2E−01	#NUM!
37	Oxytocin In Spinal Neurons Signaling Pathway	2.58	1,25E−01	-1
38	HOTAIR Regulatory Pathway	2.57	5,66E−02	0
39	Adenosine Nucleotides Degradation II	2.55	1,88E−01	#NUM!
40	Pulmonary Healing Signaling Pathway	2.46	5,08E−02	-0.632
41	Germ Cell-Sertoli Cell Junction Signaling	2.45	5,42E−02	#NUM!
42	Regulation of Actin-based Motility by Rho	2.39	6,36E−02	-1.342
43	WNT/β-catenin Signaling	2.36	5,26E−02	1.414
44	HIF1α Signaling	2.35	4,9E−02	-0.632
45	Purine Nucleotides Degradation II (Aerobic)	2.33	1,58E−01	#NUM!
46	Bladder Cancer Signaling	2.3	6,14E−02	#NUM!
47	Regulation of Cellular Mechanics by Calpain Protease	2.26	6,82E−02	#NUM!
48	Dilated Cardiomyopathy Signaling Pathway	2.19	5,33E−02	1
49	Molecular Mechanisms of Cancer	2.14	3,64E−02	#NUM!
50	VEGF Signaling	2.06	6,19E−02	-1.633
51	Regulation Of The Epithelial Mesenchymal Transition By Growth Factors Pathway	2.05	4,69E−02	-1.667
52	Regulation of the Epithelial-Mesenchymal Transition Pathway	2.03	4,66E−02	#NUM!
53	Glioma Invasiveness Signaling	2.02	7,04E−02	-0.447
54	Colorectal Cancer Metastasis Signaling	2.02	4,17E−02	-0.333
55	Pathogen Induced Cytokine Storm Signaling Pathway	1.98	3,81E−02	-3.606
56	Apelin Liver Signaling Pathway	1.94	1,15E−01	#NUM!
57	Xenobiotic Metabolism CAR Signaling Pathway	1.85	4,65E−02	-2.121
58	Role Of Chondrocytes In Rheumatoid Arthritis Signaling Pathway	1.84	5E−02	-1.134
59	Granulocyte Adhesion and Diapedesis	1.83	4,6E−02	#NUM!
60	Xenobiotic Metabolism PXR Signaling Pathway	1.8	4,55E−02	-2.121
61	Neuroprotective Role of THOP1 in Alzheimer's Disease	1.77	5,36E−02	-1.633
62	Cellular Effects of Sildenafil (Viagra)	1.77	4,86E−02	#NUM!
63	Neurovascular Coupling Signaling Pathway	1.76	4,21E−02	-1
64	SPINK1 Pancreatic Cancer Pathway	1.74	7,27E−02	0
65	Cardiac Hypertrophy Signaling (Enhanced)	1.73	3,21E−02	-2.111
66	PAK Signaling	1.69	5,13E−02	-2
67	Inhibition of Angiogenesis by TSP1	1.69	9,38E−02	#NUM!
68	γ-glutamyl Cycle	1.64	1,54E−01	#NUM!
69	Guanosine Nucleotides Degradation III	1.64	1,54E−01	#NUM!
70	Ovarian Cancer Signaling	1.61	4,49E−02	#NUM!
71	Urate Biosynthesis/Inosine 5'-phosphate Degradation	1.58	1,43E−01	#NUM!
72	Atherosclerosis Signaling	1.55	4,76E−02	#NUM!
73	ID1 Signaling Pathway	1.51	4E−02	-2.828
74	Cell Cycle: G1/S Checkpoint Regulation	1.47	5,97E−02	#NUM!
75	Iron homeostasis signaling pathway	1.46	4,55E−02	#NUM!
76	Choline Degradation I	1.44	5E−01	#NUM!
77	Basal Cell Carcinoma Signaling	1.41	5,71E−02	#NUM!
78	Oncostatin M Signaling	1.36	6,98E−02	#NUM!
79	Serotonin Receptor Signaling	1.33	6,82E−02	#NUM!
80	Macrophage Classical Activation Signaling Pathway	1.32	3,89E−02	-2.646
81	Role of Osteoblasts, Osteoclasts and Chondrocytes in Rheumatoid Arthritis	1.31	3,65E−02	#NUM!

## Sheet: Table S6
Table S6	Top 20 Upstream Regulators among significant differentially expressed genes between Control Mock and AD Mock OM-ALI cells
Serial no	Upstream Regulator	Molecule Type	Predicted Activation State	Activation z-score	p-value of overlap	Target Molecules in Dataset
1	TNF	cytokine	Inhibited	-2.345	3.35e-13	ADM,BCL2A1,BIRC3,BST2,CHST2,CNN1,COL3A1,DEPP1,FN1,GBP1,HDAC9,HSPG2,ICAM1,IDO1,ITGAV,ITGB6,KLF6,MET,MMP12,NEFM,NOS2,PLAUR,PTGS2,RAB32,SELENOP,SOX9,STAC,TIAM2,TNC,TNFAIP2,TNFSF13B,TP53I3,VCL,WNT7A,ZNF365
2	TGFB1	growth factor	Inhibited	-2.551	5.94e-10	ACTA1,ADAM12,ANKRD1,CAV1,COL1A1,COL3A1,COL4A1,FN1,GLI2,HIF1A,HKDC1,ITGAV,MET,MMP12,PDGFRB,POSTN,PTGS2,SPARC,SPHK1,TNC,VIM,XYLT1,ZEB1
3	ZEB1	transcription regulator	Inhibited	-2.607	1.94e-07	ANKRD1,CCN1,COL1A1,FN1,TGFBI,THBS1,VIM
4	NPM1	transcription regulator	Inhibited	-2.673	2.36e-07	CCN1,COL12A1,COL4A1,COL4A2,FN1,HDAC9,ICAM1,IL31RA,ITGAV,LOXL2,MYADM,SERPINF2,TGFBI,XDH
5	SF1	transcription regulator		1.057	1.72e-06	CNN1,COL1A1,FN1,ICAM1
6	BRD4	kinase	Inhibited	-2.121	1.89e-06	COL1A1,COL4A1,FN1,ICAM1,LOXL2,PDGFRB,THBS1,TOP2A
7	EFNA5	kinase		1.89	8.06e-06	DCBLD2,DUSP4,ETV5,ITGB6,KLK7,NT5E,SOX9
8	EFNA3	kinase		1.89	1.13e-05	DCBLD2,DUSP4,ETV5,ITGB6,KLK7,NT5E,SOX9
9	EFNA4	kinase		1.89	1.13e-05	DCBLD2,DUSP4,ETV5,ITGB6,KLK7,NT5E,SOX9
10	SMAD3	transcription regulator	Inhibited	-2.213	3.01e-05	ANKRD1,COL1A1,COL3A1,FN1,GLI2,PTGS2,S1PR3,SPARC
11	EFNA1	other		1.89	4.78e-05	DCBLD2,DUSP4,ETV5,ITGB6,KLK7,NT5E,SOX9
12	NR3C1	ligand-dependent nuclear receptor		1.964	8.52e-05	COL1A1,FN1,ITGAV,ITGB6,NOS2
13	FSH	complex		1.026	0.000325	ACTA1,ACTG2,ACTN1,CYFIP2,DAB2,EREG,FLNC,GBP1,GPRC5A,MT2A,TFRC,THBS1,VCL,ZEB1
14	EFNA2	kinase		1.633	0.000356	DCBLD2,DUSP4,ETV5,KLK7,NT5E,SOX9
15	GATA6	transcription regulator	Inhibited	-2.219	0.000942	COL4A1,COL4A2,DAB2,LAMA1,SPARC
16	FUS-DDIT3	fusion gene/product		1.342	0.0013	AMIGO2,CAMK2N1,COL4A1,FN1,VIM
17	EOMES	transcription regulator		1.342	0.00254	ADM,COL3A1,FRZB,PMP22,TGFBI
18	YAP1	transcription regulator	Inhibited	-2	0.00481	CCN1,PTGS2,SOX9,THBS1
19	Mek	group		1.067	0.00824	CRYAB,EREG,HIF1A,SLC5A5
20	IL17A	cytokine	Inhibited	-2.194	0.00925	BCL2A1,COL1A1,ICAM1,NOS2,PTGS2

## Sheet: Table S7
Table 7: Significant Ingenuity Canonical Pathways that are found from analysis of significant differentially expressed genes between Control Mock and Control Infected
Serial no	Ingenuity Canonical Pathways	-log(p-value)	Ratio	z-score
1	EIF2 Signaling	35.1	0.604	-5.506
2	Oxidative Phosphorylation	24.6	0.679	-7.951
3	Mitochondrial Dysfunction	18.6	0.527	#NUM!
4	Sirtuin Signaling Pathway	12.3	0.396	0.906
5	Granzyme A Signaling	11.6	0.592	4.938
6	Regulation of eIF4 and p70S6K Signaling	11.1	0.438	2
7	Coronavirus Pathogenesis Pathway	10.3	0.418	2.46
8	Estrogen Receptor Signaling	8.69	0.337	1.539
9	p53 Signaling	8.06	0.469	0.507
10	Glucocorticoid Receptor Signaling	6.95	0.304	#NUM!
11	FAT10 Signaling Pathway	6.9	0.537	-1
12	mTOR Signaling	6.71	0.366	1.4
13	Huntington's Disease Signaling	6.36	0.338	1.333
14	Protein Ubiquitination Pathway	5.9	0.335	#NUM!
15	PTEN Signaling	4.46	0.353	-1.718
16	Hepatic Fibrosis / Hepatic Stellate Cell Activation	4.2	0.332	#NUM!
17	IGF-1 Signaling	4.08	0.375	1.732
18	Interferon Signaling	3.97	0.5	3.638
19	BAG2 Signaling Pathway	3.94	0.395	0.378
20	Semaphorin Neuronal Repulsive Signaling Pathway	3.94	0.345	0
21	Inhibition of ARE-Mediated mRNA Degradation Pathway	3.92	0.338	-1.461
22	Hepatic Fibrosis Signaling Pathway	3.79	0.285	2.269
23	HGF Signaling	3.57	0.344	3.528
24	Wound Healing Signaling Pathway	3.55	0.307	1.756
25	Aryl Hydrocarbon Receptor Signaling	3.47	0.333	1.569
26	Integrin Signaling	3.42	0.312	2.496
27	Molecular Mechanisms of Cancer	3.41	0.278	#NUM!
28	PI3K/AKT Signaling	3.37	0.313	1.298
29	TCA Cycle II (Eukaryotic)	3.25	0.545	-3.464
30	Role Of Osteoclasts In Rheumatoid Arthritis Signaling Pathway	3.21	0.291	3.488
31	Superpathway of Cholesterol Biosynthesis	3.2	0.5	-3.742
32	ERK5 Signaling	3.17	0.378	2.858
33	Axonal Guidance Signaling	3.12	0.27	#NUM!
34	Renal Cell Carcinoma Signaling	3.12	0.372	1.291
35	PPAR Signaling	3.04	0.346	-1.061
36	Ribonucleotide Reductase Signaling Pathway	2.99	0.314	3.051
37	GP6 Signaling Pathway	2.93	0.331	2.466
38	Role of Hypercytokinemia/hyperchemokinemia in the Pathogenesis of Influenza	2.92	0.362	3.528
39	RHOGDI Signaling	2.88	0.298	-1.067
40	Regulation of Actin-based Motility by Rho	2.85	0.336	0
41	PPARα/RXRα Activation	2.85	0.306	-3.812
42	HER-2 Signaling in Breast Cancer	2.83	0.296	4.481
43	NAD Signaling Pathway	2.79	0.317	-0.316
44	TGF-β Signaling	2.78	0.344	1.961
45	Osteoarthritis Pathway	2.77	0.293	1.571
46	Cholesterol Biosynthesis I	2.76	0.615	-2.828
47	Cholesterol Biosynthesis II (via 24,25-dihydrolanosterol)	2.76	0.615	-2.828
48	Cholesterol Biosynthesis III (via Desmosterol)	2.76	0.615	-2.828
49	Zymosterol Biosynthesis	2.69	0.833	-2.236
50	PDGF Signaling	2.69	0.349	3.402
51	Hereditary Breast Cancer Signaling	2.67	0.317	#NUM!
52	D-myo-inositol (1,4,5)-trisphosphate Degradation	2.67	0.562	1
53	MSP-RON Signaling In Cancer Cells Pathway	2.67	0.317	1.121
54	Actin Nucleation by ARP-WASP Complex	2.58	0.341	1.147
55	Actin Cytoskeleton Signaling	2.58	0.287	1.021
56	Role Of Osteoblasts In Rheumatoid Arthritis Signaling Pathway	2.56	0.29	1.89
57	Semaphorin Signaling in Neurons	2.52	0.373	#NUM!
58	Glioma Signaling	2.52	0.32	2.236
59	Ephrin Receptor Signaling	2.5	0.294	2.722
60	RANK Signaling in Osteoclasts	2.44	0.337	3.402
61	Pulmonary Fibrosis Idiopathic Signaling Pathway	2.41	0.273	5.392
62	JAK/STAT Signaling	2.4	0.341	1.8
63	Cell Cycle: G2/M DNA Damage Checkpoint Regulation	2.35	0.38	0.243
64	Death Receptor Signaling	2.34	0.33	2.414
65	Oxidative Ethanol Degradation III	2.31	0.433	-1.134
66	LPS/IL-1 Mediated Inhibition of RXR Function	2.31	0.285	-0.6
67	Chronic Myeloid Leukemia Signaling	2.29	0.321	#NUM!
68	Reelin Signaling in Neurons	2.24	0.304	2.475
69	DNA Methylation and Transcriptional Repression Signaling	2.21	0.315	0.539
70	Role of Osteoblasts, Osteoclasts and Chondrocytes in Rheumatoid Arthritis	2.21	0.283	#NUM!
71	Role of Tissue Factor in Cancer	2.21	0.313	#NUM!
72	Signaling by Rho Family GTPases	2.19	0.275	1.604
73	STAT3 Pathway	2.18	0.304	1.461
74	FLT3 Signaling in Hematopoietic Progenitor Cells	2.18	0.333	2.294
75	HOTAIR Regulatory Pathway	2.17	0.296	2.111
76	ID1 Signaling Pathway	2.15	0.285	2.517
77	Docosahexaenoic Acid (DHA) Signaling	2.14	0.395	#NUM!
78	Activation of IRF by Cytosolic Pattern Recognition Receptors	2.13	0.349	2.837
79	Insulin Receptor Signaling	2.12	0.301	0.324
80	Cell Cycle: G1/S Checkpoint Regulation	2.1	0.343	-0.943
81	Estrogen Biosynthesis	2.07	0.381	-3.357
82	Colorectal Cancer Metastasis Signaling	2.06	0.273	4.082
83	Superpathway of D-myo-inositol (1,4,5)-trisphosphate Metabolism	2.06	0.455	1.265
84	NER (Nucleotide Excision Repair, Enhanced Pathway)	2.04	0.314	0.557
85	Xenobiotic Metabolism AHR Signaling Pathway	2.04	0.329	-1
86	Role of JAK2 in Hormone-like Cytokine Signaling	2.03	0.406	#NUM!
87	D-glucuronate Degradation I	2.03	1	#NUM!
88	ERK/MAPK Signaling	2.02	0.279	1.769
89	RHOA Signaling	2.01	0.303	1.372
90	Prolactin Signaling	2	0.319	1.964
91	FAT10 Cancer Signaling Pathway	1.98	0.36	2.5
92	Oncostatin M Signaling	1.96	0.372	2.496
93	Estrogen-Dependent Breast Cancer Signaling	1.96	0.325	2.138
94	Regulation Of The Epithelial Mesenchymal Transition By Growth Factors Pathway	1.94	0.281	3.175
95	Apelin Liver Signaling Pathway	1.94	0.423	0.905
96	Macrophage Classical Activation Signaling Pathway	1.93	0.283	3.753
97	Epithelial Adherens Junction Signaling	1.91	0.288	-0.447
98	Cardiac Hypertrophy Signaling (Enhanced)	1.91	0.251	3.497
99	MSP-RON Signaling In Macrophages Pathway	1.9	0.302	0
100	Role of Macrophages, Fibroblasts and Endothelial Cells in Rheumatoid Arthritis	1.89	0.263	#NUM!
101	CD27 Signaling in Lymphocytes	1.85	0.345	3.5
102	PAK Signaling	1.84	0.299	1.8
103	GADD45 Signaling	1.83	0.339	1.789
104	Neurotrophin/TRK Signaling	1.83	0.321	0.688
105	Glioma Invasiveness Signaling	1.78	0.324	1.414
106	Role of OCT4 in Mammalian Embryonic Stem Cell Pluripotency	1.76	0.356	#NUM!
107	Glioblastoma Multiforme Signaling	1.72	0.28	2.197
108	Ephrin B Signaling	1.7	0.319	2.683
109	Macropinocytosis Signaling	1.69	0.316	1.807
110	Senescence Pathway	1.69	0.261	1.912
111	TR/RXR Activation	1.68	0.31	#NUM!
112	IL-6 Signaling	1.68	0.289	1.219
113	Pancreatic Adenocarcinoma Signaling	1.67	0.29	2.294
114	NRF2-mediated Oxidative Stress Response	1.66	0.27	-0.894
115	Isoleucine Degradation I	1.66	0.444	-1.89
116	Germ Cell-Sertoli Cell Junction Signaling	1.63	0.277	#NUM!
117	Lymphotoxin β Receptor Signaling	1.62	0.333	1.604
118	Role of JAK family kinases in IL-6-type Cytokine Signaling	1.62	0.4	#NUM!
119	Sumoylation Pathway	1.61	0.297	-0.229
120	HMGB1 Signaling	1.57	0.277	0.365
121	Small Cell Lung Cancer Signaling	1.55	0.298	1.886
122	NGF Signaling	1.51	0.286	3.402
123	Role of JAK1, JAK2 and TYK2 in Interferon Signaling	1.5	0.385	1.633
124	ATM Signaling	1.49	0.293	1.964
125	Role of PKR in Interferon Induction and Antiviral Response	1.48	0.28	3.182
126	Pathogen Induced Cytokine Storm Signaling Pathway	1.47	0.252	2.429
127	RAR Activation	1.47	0.267	#NUM!
128	Necroptosis Signaling Pathway	1.47	0.275	-0.309
129	RAC Signaling	1.44	0.277	0.962
130	IL-10 Signaling	1.44	0.306	#NUM!
131	Pyrimidine Deoxyribonucleotides De Novo Biosynthesis I	1.44	0.391	0.333
132	Regulation of Cellular Mechanics by Calpain Protease	1.43	0.295	2.333
133	ILK Signaling	1.43	0.265	2.082
134	Histamine Degradation	1.42	0.462	-0.816
135	Xenobiotic Metabolism PXR Signaling Pathway	1.38	0.267	-2.188
136	Non-Small Cell Lung Cancer Signaling	1.38	0.29	1.213
137	Ethanol Degradation IV	1.38	0.4	-0.707
138	HIPPO signaling	1.37	0.294	2.324
139	Toll-like Receptor Signaling	1.37	0.299	1.807
140	L-cysteine Degradation III	1.36	1	#NUM!
141	Formaldehyde Oxidation II (Glutathione-dependent)	1.36	1	#NUM!
142	Glycine Biosynthesis I	1.36	1	#NUM!
143	iNOS Signaling	1.35	0.326	2.714
144	Paxillin Signaling	1.34	0.283	2.236
145	3-phosphoinositide Degradation	1.34	0.263	0.926
146	IL-4 Signaling	1.32	0.289	#NUM!
147	1D-myo-inositol Hexakisphosphate Biosynthesis II (Mammalian)	1.32	0.412	1.89
148	D-myo-inositol (1,3,4)-trisphosphate Biosynthesis	1.32	0.412	1.89
149	Superpathway of Geranylgeranyldiphosphate Biosynthesis I (via Mevalonate)	1.32	0.412	-2.646
150	Cardiac Hypertrophy Signaling	1.32	0.255	2.219
151	Glutathione Redox Reactions I	1.32	0.375	-3
152	Glycolysis I	1.32	0.375	-2.333
153	IL-9 Signaling	1.32	0.343	1.508
154	Clathrin-mediated Endocytosis Signaling	1.3	0.262	#NUM!

## Sheet: Table S8
Table 8: Significant Ingenuity Canonical Pathways that are found from analysis of significant differentially expressed genes between AD Mock and AD Infected
Serial no	Ingenuity Canonical Pathways	-log(p-value)	Ratio	z-score
1	EIF2 Signaling	3,98E01	3,35E−01	−4,824
2	Oxidative Phosphorylation	1,96E01	3,3E−01	−5,916
3	Mitochondrial Dysfunction	1,86E01	2,55E−01	#NUM!
4	Coronavirus Pathogenesis Pathway	1,51E01	2,11E−01	3,280
5	Regulation of eIF4 and p70S6K Signaling	1,22E01	1,99E−01	1,342
6	mTOR Signaling	9,57E00	1,66E−01	0,707
7	Estrogen Receptor Signaling	7,3E00	1,15E−01	2,414
8	Granzyme A Signaling	6,69E00	2,25E−01	4,000
9	Role of Hypercytokinemia/hyperchemokinemia in the Pathogenesis of Influenza	5,25E00	1,88E−01	3,357
10	Sirtuin Signaling Pathway	4,66E00	1,09E−01	3,266
11	HER-2 Signaling in Breast Cancer	4,52E00	1,17E−01	3,128
12	Interferon Signaling	4,4E00	2,5E−01	3,000
13	Ribonucleotide Reductase Signaling Pathway	2,86E00	1,07E−01	3,300
14	TR/RXR Activation	2,64E00	1,31E−01	#NUM!
15	p53 Signaling	2,58E00	1,22E−01	−0,577
16	Glucocorticoid Receptor Signaling	2,51E00	7,56E−02	#NUM!
17	RHOA Signaling	2,22E00	1,07E−01	1,155
18	Adenine and Adenosine Salvage I	2,17E00	6,67E−01	#NUM!
19	Notch Signaling	2,1E00	1,62E−01	1,342
20	Cell Cycle: G2/M DNA Damage Checkpoint Regulation	2,01E00	1,4E−01	−1,633
21	HOTAIR Regulatory Pathway	2	9,43E−02	1,807
22	Activation of IRF by Cytosolic Pattern Recognition Receptors	1,98E00	1,27E−01	1,414
23	Regulation of the Epithelial-Mesenchymal Transition Pathway	1,91E00	8,81E−02	#NUM!
24	Death Receptor Signaling	1,82E00	1,06E−01	1,000
25	MicroRNA Biogenesis Signaling Pathway	1,8E00	8,74E−02	2,000
26	ID1 Signaling Pathway	1,77E00	8,5E−02	0,728
27	CNTF Signaling	1,75E00	1,25E−01	1,890
28	UVA-Induced MAPK Signaling	1,73E00	1,03E−01	2,000
29	Role of OCT4 in Mammalian Embryonic Stem Cell Pluripotency	1,69E00	1,33E−01	#NUM!
30	NAD Signaling Pathway	1,63E00	8,97E−02	1,387
31	IL-7 Signaling Pathway	1,62E00	1,1E−01	1,890
32	Neuroinflammation Signaling Pathway	1,6E00	7,49E−02	1,964
33	Dilated Cardiomyopathy Signaling Pathway	1,53E00	8,67E−02	1,897
34	PTEN Signaling	1,53E00	8,67E−02	−1,897
35	UDP-N-acetyl-D-glucosamine Biosynthesis II	1,51E00	3,33E−01	#NUM!
36	Protein Ubiquitination Pathway	1,43E00	7,43E−02	#NUM!
37	ERBB4 Signaling	1,41E00	1,06E−01	2,000
38	IL-8 Signaling	1,38E00	7,77E−02	1,604
39	RAN Signaling	1,34E00	1,76E−01	#NUM!
40	CSDE1 Signaling Pathway	1,32E00	1,09E−01	0,447
41	Role of p14/p19ARF in Tumor Suppression	1,31E00	1,38E−01	−2,000
42	Senescence Pathway	1,31E00	7,12E−02	1,414
43	Huntington's Disease Signaling	1,31E00	7,19E−02	2,121

## Sheet: Table S9
Tab S9	Top 20 Upstream Regulators among significant differentially expressed genes between Control mock and Control Infected OM-ALI cells
Serial no	Upstream Regulator	Molecule Type	Predicted Activation State	Activation z-score	p-value of overlap	Target Molecules in Dataset
1	PRL	cytokine	Activated	6.667	1,54E−22	ADAR,ATP2A2,CCL20,CMPK2,CXCL10,CXCL11,CXCL9,DDX58,DDX60L,DHX58,DTX3L,EIF2AK2,EPSTI1,HELZ2,HERC5,HERC6,IFI35,IFI44,IFI44L,IFI6,IFIH1,IFIT1,IFIT3,IFIT5,IFITM1,IRF7,IRF9,ISG15,JUN,KRT19,KRT5,LAMP3,MX2,N4BP1,OAS1,OAS2,OAS3,PARP10,PARP12,PARP14,PLSCR1,REC8,RSAD2,SAMD9L,SAMHD1,SHFL,SP100,SP110,STAT2,TDRD7,TMEM140,TRIM14,TRIM25,USP18,XAF1,ZCCHC2
2	Interferon alpha	group	Activated	4.929	2,22E−18	ADA2,ADAM19,ADAR,ANKRD10,APOBEC3F,APOBEC3G,ATF3,AUTS2,CASP1,CCL22,CHMP5,CMTR1,CXCL11,CXCL9,DDIT4,DDX58,DHX58,DUSP6,EIF2AK2,EPSTI1,FOSL2,GATA3,GPR180,HELZ2,HERC5,HERC6,IDO1,IFI35,IFI44,IFI44L,IFI6,IFIH1,IFIT1,IFIT2,IFITM1,IL15,IRF1,IRF7,IRF9,ISG15,ISG20,LAMP3,LAP3,LIF,MCL1,MRPL17,MX1,MX2,MYD88,NT5C3A,OAS1,OAS2,OAS3,PARP10,PARP12,PARP14,PARP9,PLSCR1,RABGAP1L,RNF103,RNF213,RPL23A,RSAD2,RTP4,SAMD9L,S…
3	STAG2	other	Inhibited	-5.735	4,43E−17	BATF2,CD274,CMPK2,CXCL10,CXCL11,DDX60,DHX58,EIF2AK2,GBP2,HELZ2,HERC6,IFI35,IFI44,IFI44L,IFIH1,IFIT2,IFIT3,IFITM1,IRF7,IRF9,ISG15,ISG20,OAS1,OASL,PARP12,PARP14,PARP9,PLSCR1,RSAD2,SAMD9L,SP110,UBE2L6,USP18
4	CAB39L	kinase	Inhibited	-5.112	4,51E−14	ATP5F1E,ATP5MC2,ATP5MC3,ATP5ME,ATP5MF,ATP5MG,ATP6V1E1,CDKN1A,COX4I1,COX5B,COX6C,COX7C,NDUFA1,NDUFA12,NDUFA13,NDUFA4,NDUFB10,NDUFB11,NDUFB2,NDUFB3,NDUFB5,NDUFB8,NDUFB9,NDUFS4,NDUFS5,NDUFS6,UQCR10,UQCR11,UQCRB,UQCRQ
5	IL1RN	cytokine	Inhibited	-6.599	5,47E−14	ATF3,CXCL11,CYLD,DDX58,ERAP2,GBP1,H6PD,HDAC9,HERC6,ICAM1,IFI44,IFI44L,IFI6,IFIH1,IFIT3,IFIT5,IL32,IL6,IRF1,IRF7,IRF9,ISG20,KLF6,LAMP3,MX1,MX2,OAS1,OAS2,OAS3,OASL,PML,PTGS2,RIPK2,RSAD2,RTP4,SLC15A3,SP100,STAT2,TCF7L2,THEMIS2,TRIM22,USP18,YLPM1,ZNF81
6	NONO	transcription regulator	Activated	6.86	2,34E−11	CD38,CMPK2,CXCL10,CXCL11,CXCL9,DDX58,DDX60,DDX60L,EIF2AK2,EPSTI1,GBP1,GBP4,GBP5,HERC5,HERC6,HSH2D,IDO1,IFI44,IFI44L,IFI6,IFIH1,IFIT1,IFIT2,IFIT3,IFIT5,IFITM1,ISG15,ISG20,LINC00487,MX1,MX2,NT5C3A,OAS1,OAS2,OAS3,OASL,PARP14,PARP9,PDE4A,PDE4D,PLSCR1,PML,RNF213,RSAD2,RTP4,SAMD9L,SLFN5,SP110,STAT1,STAT2,TLR3,TNFSF13B,TNFSF15,TOR1B,TRANK1,TRIM22,TRIM25,UBE2L6,USP18,VAMP5,XAF1
7	TREX1	enzyme	Inhibited	-4.63	3,43E−11	ACAT1,APOL6,APP,CASP1,CMPK2,CSF1,DDX60,DHX58,EIF2AK2,EPSTI1,GBP5,GSN,HELZ2,HERC6,IFI44L,IFIH1,IFIT2,IFIT3,IFITM1,IL12B,IL15,IRF7,ISG15,MAVS,MOV10,MX1,MX2,NCOA7,NLRC5,NUDT4,OAS1,OAS2,OAS3,OASL,PARP14,PARP9,PLA2G4A,PSME1,RSAD2,S100A6,SAMD9L,SP110,SUGT1,TAP1,TNFAIP3,TXN,USP18,XAF1
8	STAT1	transcription regulator	Activated	5.122	9,38E−11	APOL4,BATF2,BTNL9,C4A/C4B,CBFA2T3,CD274,CDKN1A,CX3CL1,CXCL10,CXCL11,CXCL9,DDX60,FGF7,GBP1,GBP2,GBP3,GBP4,GBP5,ICAM1,IFI35,IFI6,IFIH1,IFIT1,IFIT2,IFIT3,IFITM1,IRF1,IRF7,IRF9,JAKMIP3,LMO7DN,LY96,MX1,NLRC5,OAS1,OAS2,RTP4,SAMD9L,SOCS1,SOCS3,STAT1,TAP1,TLR3,TNFRSF10B,ULK1,WARS1,XAF1,ZNF652
9	IFNG	cytokine	Activated	6.275	2,57E−10	APOL6,ATF3,AUTS2,BCL2L1,BCL2L11,BECN1,C1QA,CCL22,CD274,CD38,CDKN1A,CSF1R,CXCL10,CXCL11,CXCL2,CXCL9,CYLD,DDX58,ERAP2,ETV7,FGF2,GBP1,H6PD,HDAC9,HERC6,HSPG2,ICAM1,IDO1,IFI44,IFI44L,IFI6,IFIH1,IFIT1,IFIT3,IFIT5,IFITM1,IL12B,IL15,IL1B,IL1RN,IL32,IL6,INSR,IRF1,IRF7,IRF9,IRS1,ISG20,ITGAV,ITGB3,KCNMA1,KLF6,LAMP3,LPL,MARCKSL1,MMP13,MMP2,MX1,MX2,MYD88,OAS1,OAS2,OAS3,OASL,PML,PRDX2,PTGS2,RIPK2,RPL23A,RSAD2,…
10	RNASEH2B	other	Inhibited	-4.641	1,36E−09	ACAT1,APOL6,APP,CSF1,DDX58,DDX60,DHX58,EPSTI1,HELZ2,IFI44L,IFIT1,IFIT2,IFIT3,IFITM1,IGF1R,IL12B,IL15,IL17B,IL1B,IL6,IRF1,IRF7,ISG15,ISG20,MOV10,MX1,MX2,NCOA7,NLRC5,OAS1,OAS2,OAS3,PARP14,PARP9,PSME1,PTGS2,PYCARD,S100A6,SAMD9L,SP110,SUGT1,TNFAIP3,TXN,USP18,XAF1
11	BCR (complex)	complex	Inhibited	-4.457	3,31E−08	AIMP2,ATP6V0B,ATP6V1C2,ATP6V1E1,ATP6V1F,BCL2L1,CBX3,CCND2,CDK4,CDKN1A,CDKN2B,COX10,COX5A,COX6A1,COX6B1,COX6C,COX7A2,CYC1,ENO1,EXOSC5,GAPDH,GFPT1,GNL3,GPI,HK2,HSPE1,IL6,KLF9,LDHA,MRTO4,NDUFA11,NDUFA12,NDUFA13,NDUFA6,NDUFAB1,NDUFAF4,NDUFB2,NDUFB3,NDUFB9,NDUFS6,NPM1,ODC1,PA2G4,PPA1,PPA2,PRDM1,PRMT3,PTGS2,RABEPK,RRP12,SDHB,SDHD,SLC1A5,TBRG4,TMEM97,TNFRSF25,TNFSF9,TPI1,UQCRC2,UQCRFS1,UQCRQ,WDR43
12	MYC	transcription regulator	Inhibited	-3.841	4,13E−08	C8orf33,CCND2,CDK4,CDKN1A,CDKN2B,CFLAR,COL1A1,CXCL11,CXCL9,HAPLN1,HK2,IFI35,IFI44,IFI44L,IFI6,IFIH1,IFIT1,IFIT2,IFIT3,IFIT5,IRF7,IRF9,ISG20,ITGA3,MITF,MPHOSPH6,MX1,MX2,MYD88,OAS1,OASL,PLAU,PLAUR,PTMA,RSAD2,SOX5,SOX9,SP100,STAT1,TNFRSF10A,TNFRSF10B,TNFSF13B
13	BTK	kinase	Activated	4.143	7,51E−08	CD274,CD38,CXCL10,CXCL9,IFI35,IFI44L,IFIT1,IFIT3,IFITM1,IFNL2,IL10RA,IL6,IRF1,IRF9,ISG15,ISG20,MX1,MX2,OAS2,OAS3,STAT1
14	CG	complex	Activated	4.285	1,01E−07	ABTB2,ACSS2,ALDH1A1,ANK2,ARHGAP22,ARHGAP6,ARID5B,BMP2,BMPR2,BRCA1,C4A/C4B,CADM1,CASP4,CCL20,CD24,CDH2,CDK1,CDK19,CEP170,CPEB4,CPM,CREB5,CRYAB,CSF1,CX3CL1,CYP51A1,CYP7B1,DMD,DTL,DUSP6,E2F1,E2F7,EBP,EGFR,ELK3,EPB41L4B,EPSTI1,FGF7,FILIP1L,FLRT2,FOXP1,GADD45B,GATA6,GSTM3,HK2,HLA-DOB,HMGA2,HPCAL4,HSD17B2,IGFBP3,IL15RA,IL1R2,INHBA,IRS2,ITGA1,ITGA2,ITGA3,ITGAV,ITGB3,JUN,KIF13B,MCAM,MCM5,MCM6,MMP2,MRO,MV…
15	IFNL4	cytokine	Activated	3.146	1,82E−07	CXCL10,CXCL11,DDX58,DHX58,IFIH1,ISG15,MX1,OAS1,OAS2,STAT1
16	NPM1	transcription regulator	Activated	5.528	2,02E−07	ADAM8,AKR1C1/AKR1C2,AKR1C3,ANO6,BMP2,CADM1,CAMK1D,CCN1,CCN2,CDH11,COL12A1,COL4A1,COL4A2,COL5A1,CSF1,CSF1R,CXCL2,ENO2,FN1,FRK,FZD8,GEM,HDAC9,ICAM1,IGFBP3,IL1B,IL6,INHBA,ITGAV,JUN,KLF10,LAMC2,LIF,LOXL2,MMP2,MXRA5,NAV3,NR1D1,NUAK1,P3H2,PDGFB,PIK3CD,PMEPA1,PTHLH,RPS6KA2,S1PR2,SEMA5A,SEMA6A,SERPINE2,SLC6A8,TFAP2C,TNFAIP3,TNFRSF25,TRIB1,ZFP36L1
17	IFNA2	cytokine	Activated	3.968	4,67E−07	CD274,CXCL10,EIF2AK2,FGF2,HIF1A,IFI6,IFIT1,IFIT2,IFIT3,IFITM1,IL6,IRF1,IRF7,IRF9,ISG15,MX1,OAS1,PLSCR1,RSAD2,SOCS1,SOCS3,STAT1
18	USP8	peptidase	Inhibited	-3.9	7,22E−07	CASP1,CCL20,ERAP2,IFIT1,IFIT2,IFIT3,IFIT5,IFITM1,IL6,IRF7,ISG15,MYD88,OAS1,OAS2,OAS3,SP100,STAT1,STAT2,TAP1
19	TLR7	transmembrane receptor	Activated	3.435	1,01E−06	ATF3,CD274,CD38,CXCL10,CXCL9,IFI35,IFI44L,IFIT1,IFIT3,IFITM1,IFNL2,IL10RA,IL12B,IL1B,IL1R1,IL6,IRF1,IRF9,ISG15,ISG20,MX1,MX2,MYD88,NR1H4,OAS2,OAS3,STAT1
20	IFNA1/IFNA13	cytokine	Activated	2.813	4,06E−06	GEM,IFI6,IFIT2,ISG15,MX1,OAS2,RSAD2,STAT1

## Sheet: Table S10
Tab S10	Top 20 Upstream Regulators among significant differentially expressed genes between AD mock and AD Infected OM-ALI cells
Serial no	Upstream Regulator	Molecule Type	Predicted Activation State	Activation z-score	p-value of overlap	Target Molecules in Dataset
1	PRL	cytokine	Activated	5.627	2.15e-22	ADAR,ATP2A2,CMPK2,CXCL10,DDX58,DDX60L,DTX3L,EIF2AK2,HERC5,HERC6,IFI44,IFI44L,IFI6,IFIH1,IFIT1,IFIT3,IFIT5,IFITM1,ISG15,LAMP3,MX2,N4BP1,OAS1,OAS2,OAS3,PARP14,RSAD2,SAMD9L,TRIM25,USP18,XAF1,ZCCHC2
2	CAB39L	kinase	Inhibited	-4.379	3.94e-21	ATP5MC3,ATP5ME,ATP5MF,ATP5MG,ATP6V1B2,COX4I1,COX5B,COX7C,COX8A,NDUFA13,NDUFA3,NDUFA4,NDUFB10,NDUFB11,NDUFB2,NDUFB3,NDUFB8,NDUFB9,NDUFS5,UQCR10,UQCR11,UQCRB,UQCRQ
3	NONO	transcription regulator	Activated	5.751	4.26e-19	ARL5B,CMPK2,CXCL10,DDX58,DDX60,DDX60L,EIF2AK2,HERC5,HERC6,IFI44,IFI44L,IFI6,IFIH1,IFIT1,IFIT2,IFIT3,IFIT5,IFITM1,ISG15,MX1,MX2,OAS1,OAS2,OAS3,OASL,PARP14,PARP9,RNF213,RSAD2,SAMD9L,SLFN5,STAT1,TRANK1,TRIM25,USP18,VAMP5,XAF1
4	DDX5	enzyme	Inhibited	-4.583	1.43e-15	ATP5F1C,ATP5MC3,ATP5ME,ATP5MG,ATP5PF,COX5A,COX5B,COX7A2,COX7B,COX7C,NDUFA2,NDUFA4,NDUFB1,NDUFB2,NDUFB3,NDUFB4,NDUFS5,UQCR10,UQCRB,UQCRC1,UQCRQ
5	STAG2	other	Inhibited	-4.359	2.69e-15	CMPK2,CXCL10,DDX60,EIF2AK2,HERC6,IFI44,IFI44L,IFIH1,IFIT2,IFIT3,IFITM1,ISG15,OAS1,OASL,PARP14,PARP9,RSAD2,SAMD9L,USP18
6	RNY3	other	Activated	4	7.04e-15	CXCL10,DDX60,HERC5,IFI44,IFI44L,IFIT1,IFIT3,ISG15,LAMP3,MX1,OAS1,OAS2,OAS3,OASL,RSAD2,XAF1
7	TREX1	enzyme	Inhibited	-4.811	1.29e-14	APOL6,CMPK2,CXCL8,DDX60,EIF2AK2,HERC6,IFI44L,IFIH1,IFIT2,IFIT3,IFITM1,ISG15,MX1,MX2,OAS1,OAS2,OAS3,OASL,PANX1,PARP14,PARP9,RSAD2,S100A6,SAMD9L,TNFAIP3,USP18,XAF1
8	RNASEH2B	other	Inhibited	-4.2	6.48e-13	APOL6,CXCL8,DDX58,DDX60,IFI44L,IFIT1,IFIT2,IFIT3,IFITM1,IGF1R,ISG15,MX1,MX2,OAS1,OAS2,OAS3,PARP14,PARP9,PTGS2,PYCARD,S100A6,SAMD9L,TNFAIP3,USP18,XAF1
9	IL1RN	cytokine	Inhibited	-4.67	9.86e-13	CIITA,CXCL8,CYLD,DDX58,GJA1,HERC6,IFI44,IFI44L,IFI6,IFIH1,IFIT3,IFIT5,LAMP3,MX1,MX2,OAS1,OAS2,OAS3,OASL,PTGS2,RSAD2,USP18
10	Interferon alpha	group	Activated	2.164	1.56e-11	ADAR,ANKRD10,DDIT4,DDX58,DYNLT1,EIF2AK2,HERC5,HERC6,IFI44,IFI44L,IFI6,IFIH1,IFIT1,IFIT2,IFITM1,ISG15,LAMP3,LAP3,MX1,MX2,OAS1,OAS2,OAS3,PARP14,PARP9,RNF213,RPL23A,RSAD2,SAMD9L,SEPTIN4,STAT1,TRANK1,USP18
11	IFNA2	cytokine	Activated	2.847	6.36e-11	ADAM17,CXCL10,EIF2AK2,HIF1A,IFI6,IFIT1,IFIT2,IFIT3,IFITM1,ISG15,MMP9,MX1,OAS1,RSAD2,STAT1
12	IFNG	cytokine	Activated	4.273	1.65e-10	ADAM17,ALOX15,APOL6,BCL2L11,CEACAM1,CIITA,CXCL10,CXCL8,CYLD,DDX58,GNA13,HERC6,IFI44,IFI44L,IFI6,IFIH1,IFIT1,IFIT3,IFIT5,IFITM1,ITGAV,LAMP3,MMP2,MMP9,MX1,MX2,OAS1,OAS2,OAS3,OASL,PRDX2,PTGS2,RPL23A,RSAD2,SEPTIN4,STAT1,TLR5,USP18
13	BTK	kinase	Activated	3.051	1.18e-09	CXCL10,CXCL8,IFI44L,IFIT1,IFIT3,IFITM1,IL21R,ISG15,MX1,MX2,OAS2,OAS3,STAT1
14	IFNL4	cytokine	Activated	2.81	1.27e-09	CXCL10,DDX58,IFIH1,ISG15,MX1,OAS1,OAS2,STAT1
15	IFNA1/IFNA13	cytokine	Activated	2.63	4.89e-09	IFI6,IFIT2,ISG15,MX1,OAS2,RSAD2,STAT1
16	FOXC1	transcription regulator	Activated	3.578	3.6e-08	ADAR,DSG3,IFI6,IFIT1,IFIT2,IFIT3,IFITM1,IRF6,ISG15,KLF5,MUC16,MUC4,MX1,OAS1,OAS2,OAS3,OASL,STAT1,USP18,XAF1
17	MYC	transcription regulator	Inhibited	-3.062	2.34e-07	CFLAR,HK2,IFI44,IFI44L,IFI6,IFIH1,IFIT1,IFIT2,IFIT3,IFIT5,MX1,MX2,OAS1,OASL,PLAUR,RSAD2,SOX9,STAT1
18	TLR9	transmembrane receptor	Activated	2.882	3.14e-07	CXCL10,CXCL8,FCER2,IFI44L,IFIT1,IFIT3,IFITM1,IL21R,ISG15,MX1,MX2,OAS2,OAS3,PRDM1,STAT1
19	TLR7	transmembrane receptor	Activated	3.035	8.69e-07	CXCL10,CXCL8,IFI44L,IFIT1,IFIT3,IFITM1,IL21R,ISG15,MX1,MX2,OAS2,OAS3,STAT1
20	USP8	peptidase	Inhibited	-3.162	8.86e-07	IFIT1,IFIT2,IFIT3,IFIT5,IFITM1,ISG15,OAS1,OAS2,OAS3,STAT1

[truncated: 2 more sheets: Table S11 , Table S12]
